# Supplementary material for: Revealing uncertainty in the status of biodiversity change
Source: Nature. 2024 Mar 27;628(8009):788–94. doi: 10.1038/s41586-024-07236-z (PMC11041640; doi:10.1038/s41586-024-07236-z)
Supplement: Supplementary file 3 — Source Data Fig. 2 [file 41586_2024_7236_MOESM3_ESM.xlsx]

## Sheet: Figure 2A
Panel A. y represents the median values under each model (1-3). Lc and uc are the 50% credible intervals
	code	year	y1	y2	y3	lc1	lc2	lc3	uc1	uc2	uc3
1	A) BioTIME	1933	100	100	100	100	100	100	100	100	100
2	A) BioTIME	1934	99.7962	99.7161	99.803	99.7819	99.312	99.0274	99.8104	100.114	100.452
3	A) BioTIME	1935	99.5928	99.4329	99.6063	99.5643	98.6288	98.0643	99.6212	100.228	100.906
4	A) BioTIME	1936	99.3899	99.1506	99.41	99.3472	97.9503	97.1106	99.4323	100.342	101.361
5	A) BioTIME	1937	99.1873	98.8691	99.2141	99.1305	97.2764	96.1661	99.2438	100.456	101.819
6	A) BioTIME	1938	98.9852	98.5883	99.0186	98.9143	96.6072	95.2308	99.0557	100.571	102.279
7	A) BioTIME	1939	98.7834	98.3084	98.8235	98.6986	95.9426	94.3046	98.8679	100.685	102.741
8	A) BioTIME	1940	98.5821	98.0293	98.6288	98.4833	95.2825	93.3874	98.6804	100.8	103.205
9	A) BioTIME	1941	98.3812	97.7509	98.4345	98.2685	94.627	92.4792	98.4933	100.915	103.672
10	A) BioTIME	1942	98.1807	97.4734	98.2405	98.0542	93.976	91.5797	98.3066	101.03	104.14
11	A) BioTIME	1943	97.9806	97.1966	98.0469	97.8404	93.3295	90.6891	98.1202	101.145	104.61
12	A) BioTIME	1944	97.781	96.9206	97.8537	97.627	92.6874	89.807	97.9342	101.26	105.083
13	A) BioTIME	1945	97.5817	96.6454	97.6609	97.4141	92.0497	88.9336	97.7485	101.375	105.558
14	A) BioTIME	1946	97.3828	96.371	97.4685	97.2016	91.4165	88.0686	97.5632	101.49	106.034
15	A) BioTIME	1947	97.1844	96.0974	97.2764	96.9896	90.7876	87.2121	97.3782	101.606	106.513
16	A) BioTIME	1948	96.9863	95.8245	97.0847	96.7781	90.163	86.3639	97.1936	101.722	106.995
17	A) BioTIME	1949	96.7886	95.5525	96.8934	96.567	89.5427	85.524	97.0094	101.838	107.478
18	A) BioTIME	1950	96.5914	95.2811	96.7025	96.3564	88.9267	84.6922	96.8254	101.954	107.963
19	A) BioTIME	1951	96.3945	95.0106	96.512	96.1463	88.3149	83.8685	96.6419	102.07	108.451
20	A) BioTIME	1952	96.1981	94.7408	96.3218	95.9366	87.7073	83.0528	96.4587	102.186	108.941
21	A) BioTIME	1953	96.0021	94.4718	96.132	95.7274	87.1039	82.245	96.2758	102.302	109.433
22	A) BioTIME	1954	95.8064	94.2036	95.9426	95.5186	86.5047	81.4451	96.0933	102.419	109.927
23	A) BioTIME	1955	95.6112	93.9361	95.7535	95.3103	85.9095	80.653	95.9111	102.535	110.424
24	A) BioTIME	1956	95.4163	93.6694	95.5648	95.1024	85.3185	79.8686	95.7292	102.652	110.923
25	A) BioTIME	1957	95.2219	93.4034	95.3765	94.895	84.7316	79.0918	95.5478	102.769	111.424
26	A) BioTIME	1958	95.0278	93.1382	95.1886	94.688	84.1486	78.3226	95.3666	102.886	111.927
27	A) BioTIME	1959	94.8341	92.8738	95.001	94.4815	83.5697	77.5609	95.1858	103.003	112.433
28	A) BioTIME	1960	94.6409	92.6101	94.8138	94.2755	82.9948	76.8065	95.0053	103.12	112.941
29	A) BioTIME	1961	94.448	92.3471	94.627	94.0699	82.4238	76.0595	94.8252	103.238	113.451
30	A) BioTIME	1962	94.2555	92.0849	94.4405	93.8647	81.8568	75.3198	94.6454	103.355	113.963
31	A) BioTIME	1963	94.0634	91.8234	94.2545	93.66	81.2936	74.5872	94.466	103.473	114.478
32	A) BioTIME	1964	93.8717	91.5627	94.0687	93.4557	80.7344	73.8618	94.2869	103.591	114.995
33	A) BioTIME	1965	93.6804	91.3027	93.8834	93.2519	80.1789	73.1435	94.1082	103.709	115.515
34	A) BioTIME	1966	93.4895	91.0435	93.6984	93.0486	79.6273	72.4321	93.9297	103.827	116.037
35	A) BioTIME	1967	93.299	90.785	93.5137	92.8456	79.0795	71.7276	93.7517	103.945	116.561
36	A) BioTIME	1968	93.1088	90.5272	93.3295	92.6431	78.5355	71.03	93.5739	104.064	117.087
37	A) BioTIME	1969	92.9191	90.2702	93.1456	92.4411	77.9952	70.3392	93.3965	104.182	117.616
38	A) BioTIME	1970	92.7297	90.0138	92.962	92.2395	77.4586	69.6551	93.2195	104.301	118.148
39	A) BioTIME	1971	92.5407	89.7583	92.7789	92.0383	76.9257	68.9777	93.0427	104.419	118.681
40	A) BioTIME	1972	92.3521	89.5034	92.596	91.8376	76.3965	68.3068	92.8663	104.538	119.217
41	A) BioTIME	1973	92.1639	89.2493	92.4136	91.6373	75.8709	67.6425	92.6903	104.657	119.756
42	A) BioTIME	1974	91.9761	88.9958	92.2315	91.4374	75.3489	66.9846	92.5145	104.777	120.297
43	A) BioTIME	1975	91.7887	88.7432	92.0498	91.238	74.8306	66.3331	92.3391	104.896	120.84
44	A) BioTIME	1976	91.6016	88.4912	91.8684	91.039	74.3158	65.688	92.1641	105.015	121.386
45	A) BioTIME	1977	91.4149	88.2399	91.6873	90.8405	73.8045	65.0491	91.9893	105.135	121.935
46	A) BioTIME	1978	91.2286	87.9894	91.5067	90.6424	73.2968	64.4165	91.8149	105.255	122.485
47	A) BioTIME	1979	91.0427	87.7395	91.3264	90.4447	72.7925	63.79	91.6409	105.375	123.039
48	A) BioTIME	1980	90.8572	87.4904	91.1464	90.2474	72.2917	63.1696	91.4671	105.495	123.595
49	A) BioTIME	1981	90.672	87.242	90.9668	90.0506	71.7944	62.5552	91.2937	105.615	124.153
50	A) BioTIME	1982	90.4872	86.9943	90.7876	89.8542	71.3004	61.9468	91.1206	105.735	124.714
51	A) BioTIME	1983	90.3028	86.7473	90.6087	89.6583	70.8099	61.3443	90.9479	105.855	125.277
52	A) BioTIME	1984	90.1188	86.501	90.4301	89.4627	70.3228	60.7477	90.7755	105.976	125.843
53	A) BioTIME	1985	89.9351	86.2553	90.2519	89.2676	69.839	60.1569	90.6034	106.097	126.412
54	A) BioTIME	1986	89.7518	86.0104	90.0741	89.0729	69.3585	59.5718	90.4316	106.217	126.983
55	A) BioTIME	1987	89.5689	85.7662	89.8966	88.8787	68.8814	58.9924	90.2602	106.338	127.556
56	A) BioTIME	1988	89.3864	85.5227	89.7195	88.6848	68.4075	58.4187	90.089	106.459	128.132
57	A) BioTIME	1989	89.2042	85.2799	89.5427	88.4914	67.9369	57.8505	89.9182	106.581	128.711
58	A) BioTIME	1990	89.0224	85.0377	89.3663	88.2984	67.4695	57.2879	89.7478	106.702	129.293
59	A) BioTIME	1991	88.841	84.7963	89.1902	88.1059	67.0053	56.7307	89.5776	106.823	129.877
60	A) BioTIME	1992	88.66	84.5555	89.0144	87.9137	66.5443	56.179	89.4078	106.945	130.463
61	A) BioTIME	1993	88.4793	84.3154	88.839	87.722	66.0865	55.6326	89.2383	107.067	131.053
62	A) BioTIME	1994	88.299	84.076	88.664	87.5307	65.6319	55.0915	89.0691	107.189	131.645
63	A) BioTIME	1995	88.119	83.8373	88.4893	87.3398	65.1804	54.5557	88.9002	107.311	132.239
64	A) BioTIME	1996	87.9394	83.5992	88.3149	87.1493	64.7319	54.0251	88.7317	107.433	132.837
65	A) BioTIME	1997	87.7602	83.3619	88.1409	86.9592	64.2866	53.4997	88.5635	107.555	133.437
66	A) BioTIME	1998	87.5814	83.1252	87.9672	86.7696	63.8443	52.9793	88.3956	107.678	134.04
67	A) BioTIME	1999	87.4029	82.8891	87.7939	86.5803	63.4051	52.4641	88.228	107.8	134.645
68	A) BioTIME	2000	87.2247	82.6538	87.6209	86.3915	62.9689	51.9538	88.0607	107.923	135.253
69	A) BioTIME	2001	87.047	82.4191	87.4482	86.2031	62.5357	51.4485	87.8937	108.046	135.864
70	A) BioTIME	2002	86.8696	82.1851	87.2759	86.0151	62.1055	50.9482	87.7271	108.169	136.478
71	A) BioTIME	2003	86.6926	81.9517	87.1039	85.8275	61.6782	50.4527	87.5608	108.292	137.095
72	A) BioTIME	2004	86.5159	81.719	86.9323	85.6403	61.2539	49.962	87.3948	108.416	137.714
73	A) BioTIME	2005	86.3396	81.487	86.761	85.4535	60.8325	49.476	87.2291	108.539	138.336
74	A) BioTIME	2006	86.1636	81.2556	86.59	85.2672	60.414	48.9949	87.0637	108.663	138.961
75	A) BioTIME	2007	85.988	81.0249	86.4194	85.0812	59.9984	48.5183	86.8987	108.786	139.589
76	A) BioTIME	2008	85.8128	80.7949	86.2491	84.8957	59.5856	48.0465	86.7339	108.91	140.219
77	A) BioTIME	2009	85.6379	80.5654	86.0792	84.7105	59.1757	47.5792	86.5695	109.034	140.853
78	A) BioTIME	2010	85.4634	80.3367	85.9096	84.5258	58.7685	47.1164	86.4054	109.158	141.489
79	A) BioTIME	2011	85.2892	80.1086	85.7403	84.3414	58.3642	46.6582	86.2415	109.283	142.128
80	A) BioTIME	2012	85.1154	79.8811	85.5713	84.1575	57.9627	46.2044	86.078	109.407	142.77
81	A) BioTIME	2013	84.9419	79.6543	85.4027	83.9739	57.564	45.755	85.9148	109.532	143.415
82	A) BioTIME	2014	84.7688	79.4281	85.2344	83.7908	57.1679	45.31	85.752	109.657	144.063
83	A) BioTIME	2015	84.5961	79.2026	85.0665	83.6081	56.7746	44.8694	85.5894	109.781	144.714
84	A) BioTIME	2016	84.4237	78.9777	84.8989	83.4257	56.384	44.433	85.4271	109.906	145.367
85	A) BioTIME	2017	84.2516	78.7535	84.7316	83.2438	55.9961	44.0008	85.2652	110.032	146.024
86	A) BioTIME	2018	84.0799	78.5299	84.5646	83.0622	55.6109	43.5729	85.1035	110.157	146.684

## Sheet: Figure 2B
Panel A. y represents the median values under each model (1-3). Lc and uc are the 50% credible intervals
	code	year	y1	y2	y3	lc1	lc2	lc3	uc1	uc2	uc3
307	B) Living Planet	1950	100	100	100	100	100	100	100	100	100
308	B) Living Planet	1951	99.6148	99.9484	99.2559	99.5955	99.7501	98.3844	99.6341	100.153	100.171
309	B) Living Planet	1952	99.2312	99.8969	98.5173	99.1926	99.5009	96.795	99.2695	100.305	100.342
310	B) Living Planet	1953	98.849	99.8453	97.7842	98.7914	99.2523	95.2312	98.9063	100.458	100.514
311	B) Living Planet	1954	98.4683	99.7938	97.0566	98.3918	99.0043	93.6926	98.5443	100.612	100.686
312	B) Living Planet	1955	98.089	99.7424	96.3344	97.9938	98.7569	92.179	98.1837	100.765	100.858
313	B) Living Planet	1956	97.7112	99.6909	95.6175	97.5974	98.5101	90.6898	97.8245	100.919	101.03
314	B) Living Planet	1957	97.3349	99.6395	94.906	97.2026	98.264	89.2246	97.4665	101.073	101.203
315	B) Living Planet	1958	96.96	99.5881	94.1998	96.8094	98.0184	87.7831	97.1099	101.227	101.376
316	B) Living Planet	1959	96.5865	99.5367	93.4988	96.4178	97.7735	86.3649	96.7545	101.382	101.549
317	B) Living Planet	1960	96.2145	99.4854	92.8031	96.0278	97.5292	84.9696	96.4005	101.536	101.723
318	B) Living Planet	1961	95.844	99.434	92.1125	95.6393	97.2855	83.5969	96.0477	101.691	101.896
319	B) Living Planet	1962	95.4748	99.3828	91.4271	95.2525	97.0424	82.2463	95.6963	101.846	102.071
320	B) Living Planet	1963	95.1071	99.3315	90.7468	94.8672	96.8	80.9176	95.3461	102.002	102.245
321	B) Living Planet	1964	94.7408	99.2803	90.0715	94.4834	96.5581	79.6103	94.9972	102.157	102.42
322	B) Living Planet	1965	94.3759	99.229	89.4012	94.1012	96.3168	78.3242	94.6496	102.313	102.595
323	B) Living Planet	1966	94.0124	99.1779	88.736	93.7206	96.0762	77.0588	94.3033	102.469	102.77
324	B) Living Planet	1967	93.6503	99.1267	88.0757	93.3415	95.8361	75.8138	93.9582	102.626	102.946
325	B) Living Planet	1968	93.2896	99.0756	87.4203	92.9639	95.5966	74.589	93.6144	102.782	103.122
326	B) Living Planet	1969	92.9303	99.0245	86.7698	92.5879	95.3578	73.384	93.2718	102.939	103.298
327	B) Living Planet	1970	92.5724	98.9734	86.1241	92.2133	95.1195	72.1984	92.9305	103.096	103.475
328	B) Living Planet	1971	92.2158	98.9223	85.4832	91.8403	94.8818	71.032	92.5905	103.254	103.652
329	B) Living Planet	1972	91.8607	98.8713	84.8471	91.4688	94.6447	69.8844	92.2517	103.411	103.829
330	B) Living Planet	1973	91.5069	98.8203	84.2158	91.0988	94.4083	68.7554	91.9141	103.569	104.006
331	B) Living Planet	1974	91.1544	98.7693	83.5891	90.7303	94.1724	67.6446	91.5778	103.727	104.184
332	B) Living Planet	1975	90.8033	98.7184	82.9671	90.3633	93.9371	66.5518	91.2427	103.885	104.362
333	B) Living Planet	1976	90.4536	98.6675	82.3497	89.9978	93.7023	65.4766	90.9088	104.044	104.541
334	B) Living Planet	1977	90.1052	98.6166	81.7369	89.6338	93.4682	64.4187	90.5761	104.202	104.719
335	B) Living Planet	1978	89.7582	98.5657	81.1287	89.2712	93.2347	63.378	90.2447	104.361	104.898
336	B) Living Planet	1979	89.4125	98.5148	80.525	88.9101	93.0017	62.3541	89.9145	104.521	105.078
337	B) Living Planet	1980	89.0681	98.464	79.9258	88.5504	92.7693	61.3467	89.5855	104.68	105.257
338	B) Living Planet	1981	88.725	98.4132	79.3311	88.1922	92.5375	60.3556	89.2576	104.84	105.437
339	B) Living Planet	1982	88.3833	98.3625	78.7408	87.8355	92.3063	59.3805	88.931	105	105.617
340	B) Living Planet	1983	88.0429	98.3117	78.1548	87.4802	92.0756	58.4212	88.6056	105.16	105.798
341	B) Living Planet	1984	87.7038	98.261	77.5733	87.1263	91.8456	57.4774	88.2814	105.321	105.979
342	B) Living Planet	1985	87.366	98.2103	76.996	86.7739	91.6161	56.5488	87.9584	105.481	106.16
343	B) Living Planet	1986	87.0295	98.1597	76.4231	86.4229	91.3872	55.6352	87.6365	105.642	106.342
344	B) Living Planet	1987	86.6943	98.109	75.8544	86.0733	91.1588	54.7364	87.3158	105.803	106.523
345	B) Living Planet	1988	86.3604	98.0584	75.29	85.7251	90.931	53.8521	86.9963	105.965	106.705
346	B) Living Planet	1989	86.0278	98.0079	74.7297	85.3784	90.7038	52.9821	86.678	106.127	106.888
347	B) Living Planet	1990	85.6965	97.9573	74.1736	85.033	90.4772	52.1261	86.3608	106.288	107.07
348	B) Living Planet	1991	85.3664	97.9068	73.6217	84.689	90.2511	51.284	86.0448	106.451	107.254
349	B) Living Planet	1992	85.0376	97.8563	73.0739	84.3465	90.0256	50.4554	85.7299	106.613	107.437
350	B) Living Planet	1993	84.7101	97.8058	72.5301	84.0053	89.8007	49.6403	85.4162	106.776	107.62
351	B) Living Planet	1994	84.3838	97.7553	71.9904	83.6655	89.5763	48.8383	85.1037	106.939	107.804
352	B) Living Planet	1995	84.0588	97.7049	71.4547	83.327	89.3525	48.0493	84.7923	107.102	107.989
353	B) Living Planet	1996	83.735	97.6545	70.923	82.99	89.1292	47.273	84.482	107.265	108.173
354	B) Living Planet	1997	83.4125	97.6041	70.3952	82.6543	88.9065	46.5093	84.1729	107.429	108.358
355	B) Living Planet	1998	83.0913	97.5538	69.8714	82.3199	88.6843	45.7579	83.8649	107.593	108.543
356	B) Living Planet	1999	82.7712	97.5035	69.3515	81.987	88.4627	45.0187	83.558	107.757	108.729
357	B) Living Planet	2000	82.4524	97.4532	68.8354	81.6553	88.2417	44.2914	83.2522	107.921	108.915
358	B) Living Planet	2001	82.1349	97.4029	68.3232	81.325	88.0212	43.5758	82.9476	108.086	109.101
359	B) Living Planet	2002	81.8185	97.3527	67.8148	80.996	87.8013	42.8718	82.6441	108.251	109.288
360	B) Living Planet	2003	81.5034	97.3024	67.3102	80.6684	87.5819	42.1792	82.3417	108.416	109.474
361	B) Living Planet	2004	81.1895	97.2523	66.8093	80.3421	87.3631	41.4977	82.0404	108.582	109.661
362	B) Living Planet	2005	80.8768	97.2021	66.3121	80.0171	87.1448	40.8273	81.7402	108.747	109.849
363	B) Living Planet	2006	80.5653	97.1519	65.8187	79.6934	86.927	40.1677	81.4411	108.913	110.037
364	B) Living Planet	2007	80.255	97.1018	65.3289	79.3711	86.7098	39.5188	81.143	109.079	110.225
365	B) Living Planet	2008	79.9459	97.0517	64.8428	79.05	86.4932	38.8803	80.8461	109.246	110.413
366	B) Living Planet	2009	79.638	97.0017	64.3603	78.7302	86.277	38.2522	80.5503	109.413	110.602
367	B) Living Planet	2010	79.3312	96.9516	63.8814	78.4118	86.0615	37.6342	80.2555	109.579	110.791
368	B) Living Planet	2011	79.0257	96.9016	63.406	78.0946	85.8464	37.0262	79.9619	109.747	110.98
369	B) Living Planet	2012	78.7213	96.8516	62.9342	77.7787	85.6319	36.428	79.6693	109.914	111.17
370	B) Living Planet	2013	78.4181	96.8017	62.4659	77.4641	85.4179	35.8395	79.3778	110.082	111.36
371	B) Living Planet	2014	78.1161	96.7518	62.0011	77.1507	85.2045	35.2605	79.0873	110.25	111.551
372	B) Living Planet	2015	77.8152	96.7018	61.5397	76.8387	84.9916	34.6908	78.7979	110.418	111.741
373	B) Living Planet	2016	77.5155	96.652	61.0818	76.5278	84.7792	34.1304	78.5096	110.586	111.932
374	B) Living Planet	2017	77.217	96.6021	60.6273	76.2183	84.5674	33.579	78.2223	110.755	112.124
375	B) Living Planet	2018	76.9196	96.5523	60.1761	75.91	84.3561	33.0365	77.9361	110.924	112.315
376	B) Living Planet	2019	76.6233	96.5025	59.7283	75.6029	84.1453	32.5028	77.6509	111.093	112.507
377	B) Living Planet	2020	76.3282	96.4527	59.2839	75.2971	83.9351	31.9777	77.3667	111.263	112.7

## Sheet: Figure 2C
Panel A. y represents the median values under each model (1-3). Lc and uc are the 50% credible intervals
	code	year	y1	y2	y3	lc1	lc2	lc3	uc1	uc2	uc3
378	C) NA Breeding Birds	1966	100	100	100	100	100	100	100	100	100
379	C) NA Breeding Birds	1967	99.4503	99.1212	99.0838	99.4386	98.9572	98.5133	99.462	99.2817	99.6023
380	C) NA Breeding Birds	1968	98.9036	98.2501	98.1761	98.8803	97.9252	97.0488	98.9268	98.5686	99.2062
381	C) NA Breeding Birds	1969	98.36	97.3866	97.2766	98.3252	96.904	95.606	98.3946	97.8606	98.8116
382	C) NA Breeding Birds	1970	97.8193	96.5307	96.3854	97.7732	95.8934	94.1847	97.8652	97.1577	98.4186
383	C) NA Breeding Birds	1971	97.2816	95.6824	95.5024	97.2243	94.8934	92.7845	97.3386	96.4599	98.0272
384	C) NA Breeding Birds	1972	96.7469	94.8415	94.6275	96.6784	93.9038	91.4051	96.8149	95.767	97.6374
385	C) NA Breeding Birds	1973	96.2151	94.008	93.7605	96.1357	92.9246	90.0462	96.294	95.0792	97.2491
386	C) NA Breeding Birds	1974	95.6862	93.1818	92.9015	95.596	91.9555	88.7075	95.7759	94.3962	96.8623
387	C) NA Breeding Birds	1975	95.1602	92.3629	92.0504	95.0593	90.9966	87.3888	95.2606	93.7182	96.4771
388	C) NA Breeding Birds	1976	94.6371	91.5512	91.2071	94.5256	90.0476	86.0896	94.7481	93.0451	96.0934
389	C) NA Breeding Birds	1977	94.1169	90.7466	90.3715	93.9949	89.1085	84.8097	94.2383	92.3768	95.7112
390	C) NA Breeding Birds	1978	93.5996	89.9491	89.5436	93.4672	88.1793	83.5489	93.7313	91.7133	95.3305
391	C) NA Breeding Birds	1979	93.0851	89.1586	88.7232	92.9425	87.2597	82.3068	93.227	91.0545	94.9514
392	C) NA Breeding Birds	1980	92.5734	88.375	87.9104	92.4207	86.3497	81.0832	92.7254	90.4005	94.5738
393	C) NA Breeding Birds	1981	92.0645	87.5984	87.105	91.9018	85.4492	79.8778	92.2265	89.7512	94.1977
394	C) NA Breeding Birds	1982	91.5584	86.8285	86.307	91.3859	84.5581	78.6903	91.7303	89.1065	93.823
395	C) NA Breeding Birds	1983	91.0552	86.0655	85.5162	90.8728	83.6763	77.5204	91.2367	88.4665	93.4499
396	C) NA Breeding Birds	1984	90.5546	85.3091	84.7328	90.3626	82.8037	76.368	90.7458	87.8311	93.0782
397	C) NA Breeding Birds	1985	90.0569	84.5594	83.9565	89.8553	81.9402	75.2326	90.2576	87.2002	92.7081
398	C) NA Breeding Birds	1986	89.5618	83.8162	83.1873	89.3509	81.0857	74.1142	89.772	86.5739	92.3394
399	C) NA Breeding Birds	1987	89.0695	83.0796	82.4252	88.8492	80.2401	73.0124	89.289	85.952	91.9721
400	C) NA Breeding Birds	1988	88.5799	82.3495	81.6701	88.3504	79.4033	71.9269	88.8086	85.3347	91.6063
401	C) NA Breeding Birds	1989	88.093	81.6258	80.9218	87.8544	78.5753	70.8576	88.3308	84.7217	91.242
402	C) NA Breeding Birds	1990	87.6088	80.9084	80.1805	87.3612	77.7559	69.8042	87.8555	84.1132	90.8791
403	C) NA Breeding Birds	1991	87.1272	80.1974	79.4459	86.8707	76.945	68.7665	87.3828	83.5091	90.5177
404	C) NA Breeding Birds	1992	86.6483	79.4926	78.7181	86.383	76.1426	67.7441	86.9127	82.9092	90.1577
405	C) NA Breeding Birds	1993	86.172	78.794	77.9969	85.8981	75.3485	66.737	86.4451	82.3137	89.7991
406	C) NA Breeding Birds	1994	85.6983	78.1015	77.2823	85.4158	74.5628	65.7449	85.9799	81.7225	89.442
407	C) NA Breeding Birds	1995	85.2272	77.4151	76.5743	84.9363	73.7852	64.7675	85.5173	81.1355	89.0863
408	C) NA Breeding Birds	1996	84.7587	76.7348	75.8727	84.4594	73.0157	63.8046	85.0572	80.5527	88.732
409	C) NA Breeding Birds	1997	84.2928	76.0604	75.1776	83.9853	72.2543	62.8561	84.5996	79.9741	88.3791
410	C) NA Breeding Birds	1998	83.8295	75.3919	74.4889	83.5138	71.5008	61.9216	84.1444	79.3997	88.0276
411	C) NA Breeding Birds	1999	83.3687	74.7294	73.8065	83.0449	70.7552	61.001	83.6917	78.8294	87.6775
412	C) NA Breeding Birds	2000	82.9104	74.0726	73.1303	82.5787	70.0173	60.0942	83.2414	78.2632	87.3288
413	C) NA Breeding Birds	2001	82.4547	73.4216	72.4603	82.1151	69.2871	59.2008	82.7935	77.7011	86.9815
414	C) NA Breeding Birds	2002	82.0014	72.7764	71.7965	81.6541	68.5646	58.3207	82.3481	77.143	86.6356
415	C) NA Breeding Birds	2003	81.5507	72.1368	71.1387	81.1956	67.8495	57.4536	81.905	76.5889	86.291
416	C) NA Breeding Birds	2004	81.1024	71.5028	70.4869	80.7398	67.142	56.5995	81.4643	76.0388	85.9478
417	C) NA Breeding Birds	2005	80.6566	70.8745	69.8412	80.2865	66.4418	55.7581	81.026	75.4926	85.606
418	C) NA Breeding Birds	2006	80.2132	70.2516	69.2013	79.8358	65.7489	54.9291	80.5901	74.9504	85.2656
419	C) NA Breeding Birds	2007	79.7723	69.6342	68.5673	79.3876	65.0633	54.1125	80.1565	74.412	84.9265
420	C) NA Breeding Birds	2008	79.3338	69.0222	67.9392	78.9419	64.3848	53.3081	79.7252	73.8775	84.5887
421	C) NA Breeding Birds	2009	78.8977	68.4156	67.3167	78.4987	63.7133	52.5156	79.2963	73.3469	84.2523
422	C) NA Breeding Birds	2010	78.464	67.8144	66.7	78.058	63.0489	51.7348	78.8696	72.8201	83.9172
423	C) NA Breeding Birds	2011	78.0327	67.2184	66.0889	77.6198	62.3914	50.9657	78.4453	72.297	83.5835
424	C) NA Breeding Birds	2012	77.6038	66.6277	65.4835	77.184	61.7408	50.208	78.0232	71.7777	83.251
425	C) NA Breeding Birds	2013	77.1772	66.0421	64.8835	76.7507	61.0969	49.4616	77.6034	71.2622	82.92
426	C) NA Breeding Birds	2014	76.753	65.4617	64.2891	76.3198	60.4597	48.7263	77.1859	70.7503	82.5902
427	C) NA Breeding Birds	2015	76.3311	64.8864	63.7001	75.8913	59.8292	48.0019	76.7706	70.2421	82.2617
428	C) NA Breeding Birds	2016	75.9115	64.3162	63.1165	75.4652	59.2053	47.2883	76.3576	69.7376	81.9345
429	C) NA Breeding Birds	2017	75.4942	63.7509	62.5383	75.0416	58.5879	46.5853	75.9467	69.2367	81.6087
430	C) NA Breeding Birds	2018	75.0792	63.1907	61.9653	74.6203	57.9769	45.8927	75.5381	68.7394	81.2841
431	C) NA Breeding Birds	2019	74.6665	62.6353	61.3976	74.2013	57.3723	45.2104	75.1317	68.2457	80.9609

## Sheet: Figure 2D
Panel A. y represents the median values under each model (1-3). Lc and uc are the 50% credible intervals
	code	year	y1	y2	y3	lc1	lc2	lc3	uc1	uc2	uc3
263	D) FishGlob	1977	100	100	100	100	100	100	100	100	100
264	D) FishGlob	1978	101.001	101.574	100.377	100.97	101.249	97.4999	101.031	101.878	103.286
265	D) FishGlob	1979	102.012	103.172	100.755	101.949	102.514	95.0623	102.074	103.791	106.68
266	D) FishGlob	1980	103.033	104.795	101.134	102.938	103.795	92.6857	103.127	105.74	110.185
267	D) FishGlob	1981	104.064	106.444	101.515	103.937	105.091	90.3685	104.19	107.726	113.806
268	D) FishGlob	1982	105.105	108.119	101.897	104.945	106.404	88.1092	105.265	109.749	117.546
269	D) FishGlob	1983	106.157	109.821	102.281	105.963	107.734	85.9063	106.351	111.81	121.408
270	D) FishGlob	1984	107.22	111.549	102.666	106.991	109.08	83.7586	107.448	113.91	125.397
271	D) FishGlob	1985	108.293	113.304	103.053	108.029	110.442	81.6646	108.556	116.049	129.518
272	D) FishGlob	1986	109.377	115.087	103.441	109.077	111.822	79.6229	109.676	118.228	133.774
273	D) FishGlob	1987	110.471	116.898	103.83	110.135	113.219	77.6322	110.807	120.448	138.17
274	D) FishGlob	1988	111.577	118.738	104.221	111.203	114.633	75.6914	111.95	122.71	142.71
275	D) FishGlob	1989	112.694	120.606	104.614	112.282	116.065	73.799	113.105	125.015	147.399
276	D) FishGlob	1990	113.822	122.504	105.007	113.371	117.515	71.954	114.272	127.362	152.243
277	D) FishGlob	1991	114.961	124.432	105.403	114.471	118.983	70.155	115.45	129.754	157.245
278	D) FishGlob	1992	116.111	126.39	105.8	115.581	120.47	68.4011	116.641	132.191	162.412
279	D) FishGlob	1993	117.274	128.379	106.198	116.702	121.975	66.691	117.844	134.673	167.749
280	D) FishGlob	1994	118.447	130.399	106.598	117.834	123.499	65.0237	119.06	137.202	173.261
281	D) FishGlob	1995	119.633	132.451	107	118.977	125.041	63.398	120.288	139.779	178.954
282	D) FishGlob	1996	120.83	134.535	107.402	120.131	126.604	61.813	121.529	142.404	184.835
283	D) FishGlob	1997	122.039	136.652	107.807	121.296	128.185	60.2676	122.782	145.078	190.908
284	D) FishGlob	1998	123.261	138.802	108.213	122.473	129.787	58.7609	124.049	147.802	197.181
285	D) FishGlob	1999	124.495	140.986	108.62	123.661	131.408	57.2918	125.328	150.578	203.661
286	D) FishGlob	2000	125.741	143.205	109.029	124.861	133.05	55.8595	126.621	153.406	210.353
287	D) FishGlob	2001	126.999	145.458	109.44	126.072	134.712	54.4629	127.927	156.286	217.265
288	D) FishGlob	2002	128.27	147.747	109.852	127.295	136.395	53.1013	129.247	159.221	224.404
289	D) FishGlob	2003	129.554	150.072	110.266	128.529	138.099	51.7737	130.58	162.211	231.778
290	D) FishGlob	2004	130.851	152.434	110.681	129.776	139.824	50.4793	131.927	165.258	239.394
291	D) FishGlob	2005	132.16	154.832	111.098	131.035	141.57	49.2173	133.288	168.361	247.26
292	D) FishGlob	2006	133.483	157.269	111.516	132.306	143.339	47.9868	134.662	171.523	255.385
293	D) FishGlob	2007	134.819	159.743	111.936	133.589	145.13	46.7871	136.051	174.744	263.777
294	D) FishGlob	2008	136.168	162.257	112.357	134.885	146.943	45.6174	137.455	178.025	272.444
295	D) FishGlob	2009	137.531	164.81	112.781	136.194	148.779	44.4769	138.873	181.369	281.397
296	D) FishGlob	2010	138.907	167.404	113.205	137.515	150.637	43.365	140.305	184.774	290.643
297	D) FishGlob	2011	140.298	170.038	113.632	138.849	152.519	42.2808	141.752	188.244	300.194
298	D) FishGlob	2012	141.702	172.714	114.059	140.196	154.424	41.2237	143.214	191.779	310.058
299	D) FishGlob	2013	143.12	175.432	114.489	141.555	156.354	40.1931	144.692	195.381	320.246
300	D) FishGlob	2014	144.552	178.192	114.92	142.929	158.307	39.1882	146.184	199.05	330.769
301	D) FishGlob	2015	145.999	180.996	115.353	144.315	160.285	38.2085	147.692	202.788	341.638
302	D) FishGlob	2016	147.46	183.844	115.787	145.715	162.287	37.2532	149.215	206.596	352.864
303	D) FishGlob	2017	148.936	186.737	116.223	147.128	164.314	36.3219	150.755	210.476	364.459
304	D) FishGlob	2018	150.427	189.676	116.661	148.555	166.367	35.4138	152.31	214.428	376.435
305	D) FishGlob	2019	151.932	192.66	117.1	149.996	168.445	34.5284	153.881	218.455	388.805
306	D) FishGlob	2020	153.453	195.692	117.541	151.451	170.55	33.6652	155.468	222.558	401.581

## Sheet: Figure 2E
Panel A. y represents the median values under each model (1-3). Lc and uc are the 50% credible intervals
	code	year	y1	y2	y3	lc1	lc2	lc3	uc1	uc2	uc3
528	E) RivFishTIME	1975	100	100	100	100	100	100	100	100	100
529	E) RivFishTIME	1976	99.7647	98.6999	97.3792	99.7101	98.1726	92.2625	99.8189	99.2621	102.57
530	E) RivFishTIME	1977	99.5299	97.4168	94.8271	99.4211	96.3785	85.1237	99.6382	98.5296	105.207
531	E) RivFishTIME	1978	99.2957	96.1503	92.3419	99.1329	94.6173	78.5373	99.4578	97.8026	107.911
532	E) RivFishTIME	1979	99.0621	94.9003	89.9218	98.8455	92.8882	72.4605	99.2777	97.0809	110.684
533	E) RivFishTIME	1980	98.829	93.6665	87.5651	98.559	91.1907	66.8538	99.0979	96.3645	113.529
534	E) RivFishTIME	1981	98.5964	92.4488	85.2702	98.2733	89.5242	61.681	98.9185	95.6534	116.447
535	E) RivFishTIME	1982	98.3644	91.2469	83.0354	97.9884	87.8882	56.9085	98.7394	94.9476	119.44
536	E) RivFishTIME	1983	98.133	90.0606	80.8592	97.7043	86.2821	52.5052	98.5606	94.2469	122.51
537	E) RivFishTIME	1984	97.9021	88.8898	78.7401	97.4211	84.7054	48.4426	98.3822	93.5515	125.659
538	E) RivFishTIME	1985	97.6717	87.7342	76.6764	97.1387	83.1574	44.6944	98.204	92.8612	128.889
539	E) RivFishTIME	1986	97.4419	86.5936	74.6669	96.8571	81.6378	41.2361	98.0262	92.1759	132.202
540	E) RivFishTIME	1987	97.2126	85.4678	72.71	96.5763	80.1459	38.0455	97.8487	91.4958	135.6
541	E) RivFishTIME	1988	96.9838	84.3567	70.8044	96.2964	78.6813	35.1017	97.6715	90.8206	139.085
542	E) RivFishTIME	1989	96.7556	83.26	68.9488	96.0172	77.2434	32.3857	97.4947	90.1504	142.66
543	E) RivFishTIME	1990	96.528	82.1775	67.1418	95.7389	75.8319	29.8799	97.3182	89.4852	146.327
544	E) RivFishTIME	1991	96.3008	81.1092	65.3821	95.4614	74.4461	27.568	97.1419	88.8249	150.088
545	E) RivFishTIME	1992	96.0742	80.0547	63.6686	95.1846	73.0856	25.4349	96.9661	88.1694	153.946
546	E) RivFishTIME	1993	95.8481	79.014	62	94.9087	71.75	23.4669	96.7905	87.5188	157.902
547	E) RivFishTIME	1994	95.6226	77.9867	60.3751	94.6336	70.4388	21.6511	96.6152	86.873	161.961
548	E) RivFishTIME	1995	95.3976	76.9728	58.7928	94.3593	69.1516	19.9759	96.4403	86.232	166.124
549	E) RivFishTIME	1996	95.1731	75.9721	57.2519	94.0857	67.8879	18.4302	96.2657	85.5956	170.394
550	E) RivFishTIME	1997	94.9492	74.9845	55.7515	93.813	66.6473	17.0042	96.0914	84.964	174.773
551	E) RivFishTIME	1998	94.7258	74.0096	54.2903	93.5411	65.4294	15.6885	95.9174	84.3371	179.266
552	E) RivFishTIME	1999	94.5029	73.0474	52.8675	93.2699	64.2337	14.4746	95.7437	83.7147	183.873
553	E) RivFishTIME	2000	94.2805	72.0978	51.4819	92.9995	63.0598	13.3546	95.5703	83.097	188.599
554	E) RivFishTIME	2001	94.0586	71.1605	50.1327	92.7299	61.9075	12.3213	95.3973	82.4838	193.447
555	E) RivFishTIME	2002	93.8373	70.2353	48.8188	92.4611	60.7761	11.368	95.2246	81.8752	198.419
556	E) RivFishTIME	2003	93.6165	69.3222	47.5394	92.1931	59.6655	10.4884	95.0521	81.271	203.519
557	E) RivFishTIME	2004	93.3962	68.421	46.2935	91.9258	58.5751	9.67683	94.88	80.6713	208.75
558	E) RivFishTIME	2005	93.1765	67.5315	45.0802	91.6594	57.5047	8.92809	94.7082	80.076	214.115
559	E) RivFishTIME	2006	92.9572	66.6535	43.8987	91.3937	56.4538	8.23728	94.5367	79.4851	219.619
560	E) RivFishTIME	2007	92.7385	65.787	42.7482	91.1287	55.4222	7.59992	94.3656	78.8986	225.264
561	E) RivFishTIME	2008	92.5202	64.9317	41.6279	90.8646	54.4094	7.01188	94.1947	78.3164	231.054
562	E) RivFishTIME	2009	92.3025	64.0876	40.5369	90.6012	53.4151	6.46933	94.0242	77.7385	236.992
563	E) RivFishTIME	2010	92.0853	63.2544	39.4745	90.3385	52.439	5.96877	93.8539	77.1648	243.084
564	E) RivFishTIME	2011	91.8687	62.432	38.44	90.0767	51.4807	5.50694	93.684	76.5954	249.332
565	E) RivFishTIME	2012	91.6525	61.6204	37.4325	89.8155	50.5399	5.08084	93.5143	76.0302	255.74
566	E) RivFishTIME	2013	91.4368	60.8193	36.4515	89.5552	49.6163	4.68771	93.345	75.4692	262.314
567	E) RivFishTIME	2014	91.2217	60.0286	35.4962	89.2956	48.7096	4.325	93.176	74.9123	269.056
568	E) RivFishTIME	2015	91.007	59.2482	34.5659	89.0367	47.8194	3.99035	93.0073	74.3595	275.971
569	E) RivFishTIME	2016	90.7929	58.4779	33.66	88.7786	46.9456	3.6816	92.8389	73.8108	283.065
570	E) RivFishTIME	2017	90.5792	57.7177	32.7778	88.5213	46.0877	3.39674	92.6708	73.2661	290.34
571	E) RivFishTIME	2018	90.3661	56.9673	31.9188	88.2647	45.2454	3.13391	92.503	72.7255	297.803
572	E) RivFishTIME	2019	90.1535	56.2267	31.0823	88.0088	44.4186	2.89143	92.3355	72.1889	305.457

## Sheet: Figure 2F
Panel A. y represents the median values under each model (1-3). Lc and uc are the 50% credible intervals
	code	year	y1	y2	y3	lc1	lc2	lc3	uc1	uc2	uc3
227	F) UK riverine fishes	1984	100	100	100	100	100	100	100	100	100
228	F) UK riverine fishes	1985	100.017	98.7853	100.67	99.5004	97.4481	96.9417	100.531	100.079	104.203
229	F) UK riverine fishes	1986	100.035	97.5853	101.345	99.0033	94.9613	93.977	101.065	100.159	108.584
230	F) UK riverine fishes	1987	100.052	96.3999	102.024	98.5087	92.538	91.1029	101.601	100.239	113.148
231	F) UK riverine fishes	1988	100.069	95.2289	102.708	98.0165	90.1765	88.3167	102.141	100.318	117.904
232	F) UK riverine fishes	1989	100.086	94.0721	103.397	97.5268	87.8752	85.6158	102.683	100.398	122.86
233	F) UK riverine fishes	1990	100.104	92.9294	104.09	97.0395	85.6327	82.9974	103.228	100.478	128.025
234	F) UK riverine fishes	1991	100.121	91.8005	104.787	96.5547	83.4475	80.4591	103.776	100.558	133.406
235	F) UK riverine fishes	1992	100.138	90.6854	105.49	96.0723	81.318	77.9984	104.327	100.637	139.014
236	F) UK riverine fishes	1993	100.156	89.5838	106.197	95.5923	79.2428	75.613	104.881	100.717	144.857
237	F) UK riverine fishes	1994	100.173	88.4956	106.909	95.1148	77.2206	73.3006	105.438	100.797	150.946
238	F) UK riverine fishes	1995	100.19	87.4206	107.625	94.6396	75.25	71.0588	105.998	100.878	157.291
239	F) UK riverine fishes	1996	100.207	86.3586	108.347	94.1667	73.3297	68.8857	106.561	100.958	163.903
240	F) UK riverine fishes	1997	100.225	85.3096	109.073	93.6963	71.4583	66.779	107.127	101.038	170.793
241	F) UK riverine fishes	1998	100.242	84.2733	109.804	93.2282	69.6348	64.7367	107.695	101.118	177.972
242	F) UK riverine fishes	1999	100.259	83.2496	110.54	92.7624	67.8578	62.7568	108.267	101.199	185.453
243	F) UK riverine fishes	2000	100.277	82.2384	111.281	92.2989	66.1261	60.8376	108.842	101.279	193.249
244	F) UK riverine fishes	2001	100.294	81.2394	112.027	91.8378	64.4386	58.977	109.42	101.359	201.372
245	F) UK riverine fishes	2002	100.311	80.2525	112.778	91.379	62.7942	57.1733	110.001	101.44	209.837
246	F) UK riverine fishes	2003	100.329	79.2777	113.533	90.9224	61.1917	55.4248	110.585	101.521	218.657
247	F) UK riverine fishes	2004	100.346	78.3147	114.294	90.4682	59.6302	53.7298	111.172	101.601	227.848
248	F) UK riverine fishes	2005	100.363	77.3633	115.061	90.0162	58.1085	52.0865	111.762	101.682	237.426
249	F) UK riverine fishes	2006	100.381	76.4236	115.832	89.5665	56.6256	50.4936	112.356	101.763	247.406
250	F) UK riverine fishes	2007	100.398	75.4952	116.608	89.119	55.1805	48.9494	112.952	101.844	257.806
251	F) UK riverine fishes	2008	100.415	74.5782	117.39	88.6737	53.7724	47.4524	113.552	101.925	268.643
252	F) UK riverine fishes	2009	100.433	73.6722	118.177	88.2307	52.4002	46.0011	114.155	102.006	279.935
253	F) UK riverine fishes	2010	100.45	72.7773	118.969	87.7899	51.0629	44.5943	114.761	102.087	291.702
254	F) UK riverine fishes	2011	100.467	71.8933	119.766	87.3513	49.7599	43.2305	115.371	102.168	303.964
255	F) UK riverine fishes	2012	100.485	71.0199	120.569	86.9149	48.49	41.9084	115.983	102.249	316.741
256	F) UK riverine fishes	2013	100.502	70.1572	121.377	86.4806	47.2526	40.6267	116.599	102.33	330.055
257	F) UK riverine fishes	2014	100.519	69.305	122.191	86.0486	46.0468	39.3842	117.218	102.412	343.929
258	F) UK riverine fishes	2015	100.537	68.4631	123.01	85.6187	44.8717	38.1797	117.84	102.493	358.386
259	F) UK riverine fishes	2016	100.554	67.6315	123.834	85.1909	43.7266	37.0121	118.466	102.574	373.451
260	F) UK riverine fishes	2017	100.571	66.8099	124.664	84.7653	42.6107	35.8802	119.095	102.656	389.148
261	F) UK riverine fishes	2018	100.589	65.9984	125.5	84.3418	41.5233	34.7829	119.727	102.737	405.506
262	F) UK riverine fishes	2019	100.606	65.1967	126.341	83.9204	40.4637	33.7191	120.363	102.819	422.552

## Sheet: Figure 2G
Panel A. y represents the median values under each model (1-3). Lc and uc are the 50% credible intervals
	code	year	y1	y2	y3	lc1	lc2	lc3	uc1	uc2	uc3
573	G) Atlantic reef fishes	2008	100	100	100	100	100	100	100	100	100
574	G) Atlantic reef fishes	2009	107.082	107.87	129.939	104.434	105.173	117.941	109.713	110.109	141.925
575	G) Atlantic reef fishes	2010	114.665	116.36	168.842	109.064	110.614	139.1	120.369	121.241	201.427
576	G) Atlantic reef fishes	2011	122.785	125.518	219.392	113.9	116.336	164.055	132.061	133.498	285.875
577	G) Atlantic reef fishes	2012	131.48	135.397	285.077	118.95	122.355	193.488	144.888	146.993	405.728
578	G) Atlantic reef fishes	2013	140.791	146.053	370.426	124.224	128.684	228.201	158.961	161.854	575.83
579	G) Atlantic reef fishes	2014	150.761	157.548	481.329	129.732	135.341	269.142	174.401	178.216	817.247
580	G) Atlantic reef fishes	2015	161.438	169.948	625.436	135.484	142.343	317.427	191.34	196.233	1159.88
581	G) Atlantic reef fishes	2016	172.87	183.323	812.687	141.491	149.707	374.376	209.925	216.071	1646.16
582	G) Atlantic reef fishes	2017	185.112	197.752	1056	147.764	157.451	441.541	230.315	237.914	2336.31
583	G) Atlantic reef fishes	2018	198.221	213.315	1372.16	154.316	165.597	520.757	252.685	261.966	3315.8
584	G) Atlantic reef fishes	2019	212.258	230.104	1782.97	161.158	174.163	614.184	277.228	288.449	4705.95
585	G) Atlantic reef fishes	2020	227.29	248.214	2316.78	168.303	183.173	724.372	304.156	317.609	6678.92
586	G) Atlantic reef fishes	2021	243.385	267.75	3010.41	175.765	192.649	854.329	333.698	349.718	9479.06
587	G) Atlantic reef fishes	2022	260.621	288.823	3911.7	183.558	202.615	1007.6	366.11	385.072	13453.2

## Sheet: Figure 2H
Panel A. y represents the median values under each model (1-3). Lc and uc are the 50% credible intervals
	code	year	y1	y2	y3	lc1	lc2	lc3	uc1	uc2	uc3
477	H) German vegetation	1966	100	100	100	100	100	100	100	100	100
478	H) German vegetation	1967	99.0468	95.8836	96.9834	98.7899	93.6672	92.8144	99.302	98.3048	101.209
479	H) German vegetation	1968	98.1026	91.9367	94.0579	97.5944	87.7355	86.1452	98.609	96.6383	102.433
480	H) German vegetation	1969	97.1674	88.1522	91.2206	96.4134	82.1794	79.9551	97.9207	95.0001	103.671
481	H) German vegetation	1970	96.2412	84.5235	88.4688	95.2467	76.9752	74.2099	97.2373	93.3896	104.925
482	H) German vegetation	1971	95.3238	81.0442	85.8001	94.0941	72.1005	68.8775	96.5586	91.8064	106.194
483	H) German vegetation	1972	94.4151	77.7081	83.2119	92.9554	67.5345	63.9282	95.8846	90.2501	107.478
484	H) German vegetation	1973	93.5151	74.5093	80.7018	91.8306	63.2577	59.3346	95.2154	88.7202	108.777
485	H) German vegetation	1974	92.6236	71.4423	78.2674	90.7193	59.2518	55.0711	94.5508	87.2162	110.092
486	H) German vegetation	1975	91.7407	68.5014	75.9064	89.6215	55.4995	51.1139	93.8909	85.7376	111.423
487	H) German vegetation	1976	90.8662	65.6816	73.6166	88.537	51.9848	47.4411	93.2356	84.2842	112.771
488	H) German vegetation	1977	90	62.9779	71.3959	87.4655	48.6927	44.0322	92.5848	82.8554	114.134
489	H) German vegetation	1978	89.1421	60.3855	69.2422	86.4071	45.6091	40.8682	91.9386	81.4508	115.514
490	H) German vegetation	1979	88.2923	57.8998	67.1535	85.3615	42.7208	37.9316	91.2969	80.07	116.911
491	H) German vegetation	1980	87.4507	55.5164	65.1278	84.3285	40.0154	35.206	90.6597	78.7127	118.324
492	H) German vegetation	1981	86.6171	53.2312	63.1632	83.308	37.4813	32.6762	90.027	77.3783	119.755
493	H) German vegetation	1982	85.7914	51.04	61.2578	82.2999	35.1077	30.3282	89.3986	76.0666	121.203
494	H) German vegetation	1983	84.9736	48.939	59.4099	81.304	32.8844	28.149	88.7746	74.7771	122.669
495	H) German vegetation	1984	84.1636	46.9244	57.6178	80.3201	30.8019	26.1263	88.155	73.5094	124.152
496	H) German vegetation	1985	83.3613	44.9928	55.8797	79.3481	28.8513	24.249	87.5397	72.2633	125.653
497	H) German vegetation	1986	82.5667	43.1408	54.1941	78.3879	27.0242	22.5066	86.9288	71.0383	127.172
498	H) German vegetation	1987	81.7796	41.3649	52.5593	77.4393	25.3128	20.8893	86.322	69.834	128.71
499	H) German vegetation	1988	81	39.6622	50.9738	76.5022	23.7098	19.3883	85.7195	68.6502	130.266
500	H) German vegetation	1989	80.2279	38.0295	49.4361	75.5765	22.2083	17.9952	85.1212	67.4864	131.841
501	H) German vegetation	1990	79.4631	36.4641	47.9449	74.6619	20.8019	16.7021	84.5271	66.3423	133.435
502	H) German vegetation	1991	78.7056	34.9631	46.4986	73.7584	19.4846	15.502	83.9372	65.2177	135.049
503	H) German vegetation	1992	77.9554	33.5239	45.0959	72.8658	18.2507	14.388	83.3513	64.1121	136.681
504	H) German vegetation	1993	77.2123	32.1439	43.7356	71.9841	17.0949	13.3542	82.7696	63.0253	138.334
505	H) German vegetation	1994	76.4763	30.8207	42.4163	71.113	16.0123	12.3946	82.1919	61.9568	140.007
506	H) German vegetation	1995	75.7472	29.552	41.1368	70.2524	14.9983	11.504	81.6182	60.9065	141.7
507	H) German vegetation	1996	75.0252	28.3356	39.8958	69.4023	14.0485	10.6774	81.0485	59.874	143.413
508	H) German vegetation	1997	74.31	27.1692	38.6924	68.5624	13.1588	9.91013	80.4829	58.859	145.147
509	H) German vegetation	1998	73.6016	26.0508	37.5252	67.7327	12.3255	9.19803	79.9211	57.8612	146.902
510	H) German vegetation	1999	72.9	24.9784	36.3932	66.9131	11.545	8.53709	79.3633	56.8804	148.678
511	H) German vegetation	2000	72.2051	23.9502	35.2954	66.1034	10.8139	7.92365	78.8094	55.9161	150.476
512	H) German vegetation	2001	71.5168	22.9643	34.2307	65.3034	10.129	7.35429	78.2593	54.9682	152.295
513	H) German vegetation	2002	70.8351	22.019	33.1981	64.5132	9.48759	6.82585	77.7131	54.0364	154.137
514	H) German vegetation	2003	70.1599	21.1126	32.1967	63.7325	8.88676	6.33537	77.1707	53.1203	156
515	H) German vegetation	2004	69.4911	20.2436	31.2254	62.9613	8.32398	5.88014	76.6321	52.2198	157.886
516	H) German vegetation	2005	68.8286	19.4103	30.2835	62.1993	7.79684	5.45761	76.0972	51.3346	159.795
517	H) German vegetation	2006	68.1725	18.6113	29.37	61.4467	7.30308	5.06545	75.5661	50.4643	161.728
518	H) German vegetation	2007	67.5227	17.8451	28.484	60.7031	6.8406	4.70147	75.0387	49.6089	163.683
519	H) German vegetation	2008	66.879	17.1106	27.6248	59.9685	6.4074	4.36364	74.5149	48.7679	165.662
520	H) German vegetation	2009	66.2415	16.4062	26.7915	59.2428	6.00163	4.05009	73.9948	47.9411	167.665
521	H) German vegetation	2010	65.61	15.7309	25.9833	58.5259	5.62156	3.75907	73.4784	47.1284	169.692
522	H) German vegetation	2011	64.9846	15.0833	25.1995	57.8177	5.26556	3.48896	72.9655	46.3295	171.744
523	H) German vegetation	2012	64.3652	14.4625	24.4393	57.118	4.9321	3.23825	72.4563	45.5441	173.821
524	H) German vegetation	2013	63.7516	13.8671	23.7021	56.4268	4.61977	3.00557	71.9506	44.772	175.922
525	H) German vegetation	2014	63.1439	13.2963	22.9871	55.744	4.32721	2.7896	71.4484	44.0131	178.049
526	H) German vegetation	2015	62.542	12.749	22.2937	55.0694	4.05317	2.58915	70.9497	43.2669	180.202
527	H) German vegetation	2016	61.9458	12.2242	21.6212	54.403	3.7965	2.40311	70.4545	42.5335	182.381

## Sheet: Figure 2I
Panel A. y represents the median values under each model (1-3). Lc and uc are the 50% credible intervals
	code	year	y1	y2	y3	lc1	lc2	lc3	uc1	uc2	uc3
432	I) European biodiversity	1974	100	100	100	100	100	100	100	100	100
433	I) European biodiversity	1975	101.261	101.529	101.227	101.18	100.936	100.104	101.341	102.106	102.352
434	I) European biodiversity	1976	102.538	103.081	102.47	102.374	101.88	100.208	102.7	104.257	104.76
435	I) European biodiversity	1977	103.83	104.657	103.728	103.583	102.833	100.312	104.077	106.453	107.225
436	I) European biodiversity	1978	105.139	106.257	105.001	104.805	103.796	100.417	105.472	108.695	109.747
437	I) European biodiversity	1979	106.465	107.882	106.29	106.042	104.767	100.521	106.887	110.985	112.329
438	I) European biodiversity	1980	107.807	109.531	107.594	107.294	105.747	100.625	108.32	113.322	114.971
439	I) European biodiversity	1981	109.167	111.206	108.915	108.56	106.736	100.73	109.772	115.709	117.676
440	I) European biodiversity	1982	110.543	112.906	110.252	109.841	107.735	100.835	111.244	118.146	120.444
441	I) European biodiversity	1983	111.937	114.633	111.605	111.138	108.743	100.94	112.736	120.635	123.277
442	I) European biodiversity	1984	113.348	116.385	112.975	112.449	109.761	101.045	114.248	123.176	126.177
443	I) European biodiversity	1985	114.777	118.165	114.362	113.777	110.788	101.15	115.78	125.77	129.145
444	I) European biodiversity	1986	116.224	119.971	115.766	115.119	111.824	101.255	117.332	128.419	132.183
445	I) European biodiversity	1987	117.69	121.806	117.187	116.478	112.871	101.36	118.905	131.124	135.293
446	I) European biodiversity	1988	119.174	123.668	118.625	117.853	113.927	101.466	120.5	133.886	138.475
447	I) European biodiversity	1989	120.676	125.559	120.081	119.244	114.993	101.571	122.116	136.706	141.733
448	I) European biodiversity	1990	122.198	127.478	121.555	120.651	116.069	101.677	123.753	139.586	145.067
449	I) European biodiversity	1991	123.738	129.427	123.047	122.075	117.155	101.782	125.412	142.526	148.48
450	I) European biodiversity	1992	125.298	131.406	124.557	123.516	118.251	101.888	127.094	145.528	151.972
451	I) European biodiversity	1993	126.878	133.415	126.086	124.974	119.357	101.994	128.798	148.593	155.547
452	I) European biodiversity	1994	128.478	135.455	127.634	126.449	120.474	102.1	130.525	151.723	159.206
453	I) European biodiversity	1995	130.098	137.526	129.2	127.941	121.601	102.206	132.275	154.918	162.952
454	I) European biodiversity	1996	131.738	139.629	130.786	129.451	122.739	102.313	134.049	158.181	166.785
455	I) European biodiversity	1997	133.399	141.764	132.392	130.979	123.888	102.419	135.847	161.513	170.708
456	I) European biodiversity	1998	135.081	143.931	134.017	132.525	125.047	102.525	137.668	164.915	174.724
457	I) European biodiversity	1999	136.784	146.132	135.662	134.089	126.217	102.632	139.514	168.389	178.834
458	I) European biodiversity	2000	138.509	148.366	137.327	135.671	127.398	102.739	141.385	171.936	183.041
459	I) European biodiversity	2001	140.255	150.634	139.013	137.273	128.59	102.846	143.281	175.557	187.347
460	I) European biodiversity	2002	142.023	152.937	140.719	138.893	129.793	102.953	145.202	179.255	191.754
461	I) European biodiversity	2003	143.814	155.276	142.446	140.532	131.007	103.06	147.149	183.03	196.265
462	I) European biodiversity	2004	145.627	157.65	144.195	142.191	132.233	103.167	149.122	186.886	200.882
463	I) European biodiversity	2005	147.463	160.06	145.964	143.869	133.47	103.274	151.122	190.822	205.608
464	I) European biodiversity	2006	149.322	162.507	147.756	145.567	134.719	103.381	153.148	194.841	210.444
465	I) European biodiversity	2007	151.205	164.992	149.57	147.285	135.98	103.489	155.201	198.945	215.395
466	I) European biodiversity	2008	153.112	167.514	151.406	149.023	137.252	103.596	157.283	203.136	220.462
467	I) European biodiversity	2009	155.042	170.076	153.264	150.782	138.536	103.704	159.392	207.414	225.648
468	I) European biodiversity	2010	156.997	172.676	155.145	152.562	139.833	103.812	161.529	211.783	230.956
469	I) European biodiversity	2011	158.976	175.316	157.05	154.362	141.141	103.92	163.695	216.244	236.389
470	I) European biodiversity	2012	160.981	177.996	158.977	156.184	142.462	104.028	165.89	220.798	241.95
471	I) European biodiversity	2013	163.01	180.718	160.929	158.027	143.795	104.136	168.114	225.449	247.641
472	I) European biodiversity	2014	165.066	183.481	162.904	159.892	145.14	104.244	170.368	230.198	253.467
473	I) European biodiversity	2015	167.147	186.286	164.904	161.78	146.498	104.353	172.653	235.046	259.43
474	I) European biodiversity	2016	169.254	189.134	166.928	163.689	147.869	104.461	174.968	239.997	265.532
475	I) European biodiversity	2017	171.388	192.026	168.977	165.621	149.252	104.57	177.314	245.052	271.779
476	I) European biodiversity	2018	173.549	194.962	171.051	167.576	150.649	104.679	179.692	250.214	278.172

## Sheet: Figure 2J
Panel A. y represents the median values under each model (1-3). Lc and uc are the 50% credible intervals
	code	year	y1	y2	y3	lc1	lc2	lc3	uc1	uc2	uc3
87	J) Large carnivores	1880	100	100	100	100	100	100	100	100	100
88	J) Large carnivores	1881	103.972	102.986	102.693	103.853	102.205	101.604	104.09	103.807	103.893
89	J) Large carnivores	1882	108.102	106.062	105.459	107.855	104.458	103.234	108.348	107.759	107.938
90	J) Large carnivores	1883	112.396	109.229	108.299	112.011	106.761	104.89	112.78	111.862	112.14
91	J) Large carnivores	1884	116.861	112.491	111.215	116.327	109.115	106.573	117.393	116.12	116.506
92	J) Large carnivores	1885	121.503	115.851	114.21	120.81	111.521	108.282	122.195	120.541	121.041
93	J) Large carnivores	1886	126.329	119.311	117.286	125.465	113.98	110.019	127.193	125.13	125.754
94	J) Large carnivores	1887	131.347	122.874	120.445	130.299	116.493	111.784	132.395	129.894	130.649
95	J) Large carnivores	1888	136.564	126.543	123.688	135.32	119.061	113.578	137.811	134.839	135.736
96	J) Large carnivores	1889	141.989	130.322	127.019	140.534	121.686	115.4	143.448	139.973	141.02
97	J) Large carnivores	1890	147.629	134.214	130.44	145.95	124.369	117.251	149.315	145.302	146.51
98	J) Large carnivores	1891	153.493	138.223	133.953	151.574	127.112	119.132	155.423	150.834	152.214
99	J) Large carnivores	1892	159.59	142.351	137.56	157.414	129.914	121.043	161.78	156.576	158.14
100	J) Large carnivores	1893	165.929	146.602	141.265	163.48	132.779	122.984	168.397	162.537	164.297
101	J) Large carnivores	1894	172.52	150.98	145.069	169.779	135.706	124.957	175.285	168.725	170.693
102	J) Large carnivores	1895	179.373	155.489	148.976	176.321	138.698	126.962	182.455	175.149	177.338
103	J) Large carnivores	1896	186.498	160.132	152.988	183.116	141.756	128.999	189.918	181.817	184.242
104	J) Large carnivores	1897	193.906	164.914	157.108	190.172	144.882	131.068	197.686	188.739	191.415
105	J) Large carnivores	1898	201.609	169.839	161.339	197.499	148.076	133.17	205.772	195.924	198.867
106	J) Large carnivores	1899	209.617	174.912	165.684	205.11	151.341	135.307	214.189	203.383	206.609
107	J) Large carnivores	1900	217.943	180.135	170.146	213.013	154.678	137.477	222.95	211.126	214.652
108	J) Large carnivores	1901	226.6	185.515	174.728	221.221	158.088	139.683	232.07	219.164	223.009
109	J) Large carnivores	1902	235.601	191.055	179.434	229.746	161.573	141.923	241.562	227.508	231.691
110	J) Large carnivores	1903	244.96	196.761	184.266	238.598	165.136	144.2	251.443	236.169	240.711
111	J) Large carnivores	1904	254.69	202.637	189.228	247.792	168.777	146.513	261.727	245.161	250.082
112	J) Large carnivores	1905	264.807	208.688	194.324	257.34	172.498	148.864	272.433	254.494	259.818
113	J) Large carnivores	1906	275.325	214.921	199.557	267.257	176.301	151.252	283.576	264.183	269.933
114	J) Large carnivores	1907	286.262	221.339	204.932	277.555	180.188	153.678	295.176	274.241	280.442
115	J) Large carnivores	1908	297.633	227.949	210.451	288.25	184.161	156.143	307.249	284.682	291.36
116	J) Large carnivores	1909	309.455	234.756	216.118	299.357	188.222	158.648	319.817	295.52	302.703
117	J) Large carnivores	1910	321.747	241.767	221.938	310.892	192.372	161.193	332.898	306.771	314.488
118	J) Large carnivores	1911	334.528	248.987	227.915	322.872	196.613	163.779	346.515	318.45	326.731
119	J) Large carnivores	1912	347.816	256.423	234.053	335.313	200.948	166.406	360.689	330.573	339.451
120	J) Large carnivores	1913	361.632	264.081	240.356	348.234	205.379	169.076	375.442	343.159	352.667
121	J) Large carnivores	1914	375.996	271.968	246.829	361.652	209.907	171.788	390.799	356.223	366.396
122	J) Large carnivores	1915	390.932	280.09	253.476	375.588	214.535	174.544	406.784	369.785	380.66
123	J) Large carnivores	1916	406.46	288.454	260.303	390.06	219.265	177.344	423.423	383.863	395.48
124	J) Large carnivores	1917	422.606	297.069	267.313	405.09	224.099	180.189	440.742	398.477	410.877
125	J) Large carnivores	1918	439.392	305.94	274.512	420.7	229.04	183.079	458.77	413.648	426.873
126	J) Large carnivores	1919	456.846	315.077	281.904	436.911	234.09	186.016	477.535	429.396	443.491
127	J) Large carnivores	1920	474.993	324.487	289.496	453.746	239.252	189	497.068	445.743	460.757
128	J) Large carnivores	1921	493.86	334.177	297.292	471.23	244.527	192.032	517.399	462.713	478.695
129	J) Large carnivores	1922	513.477	344.157	305.299	489.388	249.918	195.113	538.563	480.329	497.331
130	J) Large carnivores	1923	533.873	354.435	313.521	508.246	255.428	198.242	560.592	498.616	516.692
131	J) Large carnivores	1924	555.08	365.02	321.964	527.83	261.06	201.423	583.522	517.599	536.808
132	J) Large carnivores	1925	577.129	375.921	330.635	548.169	266.816	204.654	607.39	537.304	557.707
133	J) Large carnivores	1926	600.053	387.147	339.539	569.292	272.699	207.937	632.234	557.76	579.419
134	J) Large carnivores	1927	623.888	398.709	348.683	591.228	278.711	211.272	658.094	578.995	601.976
135	J) Large carnivores	1928	648.67	410.616	358.073	614.01	284.856	214.662	685.013	601.038	625.412
136	J) Large carnivores	1929	674.437	422.879	367.716	637.67	291.137	218.105	713.032	623.92	649.76
137	J) Large carnivores	1930	701.227	435.508	377.619	662.241	297.556	221.604	742.197	647.673	675.056
138	J) Large carnivores	1931	729.081	448.514	387.788	687.759	304.116	225.159	772.556	672.331	701.337
139	J) Large carnivores	1932	758.041	461.908	398.232	714.261	310.822	228.771	804.156	697.928	728.64
140	J) Large carnivores	1933	788.152	475.703	408.956	741.783	317.675	232.441	837.048	724.498	757.007
141	J) Large carnivores	1934	819.459	489.909	419.97	770.367	324.679	236.169	871.286	752.081	786.479
142	J) Large carnivores	1935	852.009	504.54	431.28	800.051	331.837	239.958	906.925	780.713	817.097
143	J) Large carnivores	1936	885.853	519.607	442.894	830.88	339.154	243.807	944.021	810.436	848.908
144	J) Large carnivores	1937	921.04	535.125	454.822	862.896	346.631	247.718	982.635	841.29	881.957
145	J) Large carnivores	1938	957.626	551.106	467.07	896.146	354.274	251.692	1022.83	873.319	916.292
146	J) Large carnivores	1939	995.664	567.564	479.649	930.677	362.085	255.73	1064.66	906.568	951.965
147	J) Large carnivores	1940	1035.21	584.514	492.566	966.539	370.068	259.832	1108.21	941.082	989.026
148	J) Large carnivores	1941	1076.33	601.97	505.831	1003.78	378.228	264	1153.54	976.91	1027.53
149	J) Large carnivores	1942	1119.09	619.947	519.453	1042.46	386.567	268.235	1200.73	1014.1	1067.53
150	J) Large carnivores	1943	1163.54	638.462	533.442	1082.63	395.09	272.538	1249.84	1052.71	1109.09
151	J) Large carnivores	1944	1209.76	657.529	547.808	1124.35	403.801	276.91	1300.96	1092.79	1152.27
152	J) Large carnivores	1945	1257.81	677.165	562.561	1167.67	412.704	281.353	1354.18	1134.39	1197.13
153	J) Large carnivores	1946	1307.78	697.388	577.711	1212.67	421.804	285.866	1409.57	1177.58	1243.74
154	J) Large carnivores	1947	1359.72	718.215	593.269	1259.39	431.104	290.452	1467.22	1222.41	1292.16
155	J) Large carnivores	1948	1413.73	739.664	609.246	1307.92	440.609	295.111	1527.24	1268.95	1342.46
156	J) Large carnivores	1949	1469.89	761.753	625.653	1358.32	450.323	299.845	1589.71	1317.26	1394.73
157	J) Large carnivores	1950	1528.28	784.502	642.503	1410.66	460.252	304.655	1654.73	1367.41	1449.02
158	J) Large carnivores	1951	1588.98	807.931	659.806	1465.02	470.4	309.542	1722.41	1419.47	1505.44
159	J) Large carnivores	1952	1652.1	832.059	677.575	1521.47	480.771	314.508	1792.87	1473.51	1564.04
160	J) Large carnivores	1953	1717.72	856.908	695.822	1580.1	491.371	319.553	1866.2	1529.61	1624.93
161	J) Large carnivores	1954	1785.96	882.498	714.561	1640.98	502.205	324.679	1942.53	1587.84	1688.2
162	J) Large carnivores	1955	1856.9	908.853	733.804	1704.21	513.278	329.888	2021.99	1648.29	1753.92
163	J) Large carnivores	1956	1930.66	935.995	753.566	1769.88	524.595	335.18	2104.7	1711.04	1822.2
164	J) Large carnivores	1957	2007.35	963.948	773.86	1838.08	536.161	340.557	2190.79	1776.19	1893.14
165	J) Large carnivores	1958	2087.08	992.735	794.701	1908.91	547.982	346.02	2280.4	1843.81	1966.84
166	J) Large carnivores	1959	2169.98	1022.38	816.102	1982.47	560.064	351.571	2373.67	1914	2043.42
167	J) Large carnivores	1960	2256.18	1052.92	838.08	2058.86	572.413	357.21	2470.76	1986.87	2122.97
168	J) Large carnivores	1961	2345.8	1084.36	860.65	2138.19	585.034	362.941	2571.83	2062.51	2205.62
169	J) Large carnivores	1962	2438.98	1116.74	883.828	2220.58	597.932	368.763	2677.02	2141.04	2291.49
170	J) Large carnivores	1963	2535.86	1150.09	907.63	2306.15	611.116	374.678	2786.52	2222.55	2380.7
171	J) Large carnivores	1964	2636.59	1184.44	932.073	2395.01	624.59	380.689	2900.5	2307.16	2473.38
172	J) Large carnivores	1965	2741.32	1219.81	957.174	2487.3	638.361	386.796	3019.14	2395	2569.67
173	J) Large carnivores	1966	2850.21	1256.24	982.951	2583.14	652.435	393.001	3142.63	2486.18	2669.71
174	J) Large carnivores	1967	2963.42	1293.76	1009.42	2682.68	666.82	399.305	3271.18	2580.83	2773.65
175	J) Large carnivores	1968	3081.14	1332.39	1036.61	2786.05	681.523	405.711	3404.98	2679.09	2881.63
176	J) Large carnivores	1969	3203.52	1372.18	1064.52	2893.4	696.549	412.219	3544.25	2781.08	2993.81
177	J) Large carnivores	1970	3330.77	1413.16	1093.19	3004.89	711.907	418.832	3689.22	2886.96	3110.37
178	J) Large carnivores	1971	3463.08	1455.37	1122.63	3120.68	727.603	425.551	3840.12	2996.87	3231.46
179	J) Large carnivores	1972	3600.64	1498.83	1152.87	3240.93	743.645	432.377	3997.2	3110.97	3357.26
180	J) Large carnivores	1973	3743.66	1543.59	1183.91	3365.81	760.041	439.313	4160.7	3229.4	3487.96
181	J) Large carnivores	1974	3892.37	1589.69	1215.8	3495.51	776.799	446.361	4330.88	3352.35	3623.75
182	J) Large carnivores	1975	4046.98	1637.16	1248.54	3630.2	793.926	453.521	4508.03	3479.98	3764.83
183	J) Large carnivores	1976	4207.73	1686.06	1282.16	3770.08	811.43	460.796	4692.42	3612.47	3911.4
184	J) Large carnivores	1977	4374.87	1736.41	1316.69	3915.36	829.321	468.188	4884.36	3750	4063.68
185	J) Large carnivores	1978	4548.65	1788.26	1352.15	4066.23	847.606	475.699	5084.15	3892.76	4221.88
186	J) Large carnivores	1979	4729.33	1841.67	1388.56	4222.91	866.294	483.33	5292.1	4040.96	4386.24
187	J) Large carnivores	1980	4917.19	1896.67	1425.96	4385.63	885.394	491.083	5508.57	4194.81	4557
188	J) Large carnivores	1981	5112.51	1953.31	1464.36	4554.63	904.916	498.961	5733.89	4354.51	4734.41
189	J) Large carnivores	1982	5315.59	2011.65	1503.8	4730.13	924.867	506.965	5968.42	4520.29	4918.73
190	J) Large carnivores	1983	5526.73	2071.72	1544.3	4912.4	945.259	515.098	6212.55	4692.38	5110.22
191	J) Large carnivores	1984	5746.26	2133.59	1585.88	5101.69	966.1	523.361	6466.67	4871.03	5309.17
192	J) Large carnivores	1985	5974.52	2197.31	1628.59	5298.27	987.401	531.757	6731.17	5056.47	5515.86
193	J) Large carnivores	1986	6211.84	2262.93	1672.45	5502.43	1009.17	540.287	7006.5	5248.98	5730.6
194	J) Large carnivores	1987	6458.58	2330.51	1717.49	5714.45	1031.42	548.954	7293.09	5448.81	5953.7
195	J) Large carnivores	1988	6715.13	2400.11	1763.74	5934.65	1054.16	557.76	7591.4	5656.26	6185.49
196	J) Large carnivores	1989	6981.87	2471.79	1811.24	6163.33	1077.41	566.708	7901.91	5871.6	6426.29
197	J) Large carnivores	1990	7259.2	2545.6	1860.02	6400.82	1101.16	575.799	8225.13	6095.14	6676.48
198	J) Large carnivores	1991	7547.55	2621.63	1910.11	6647.46	1125.44	585.035	8561.56	6327.18	6936.4
199	J) Large carnivores	1992	7847.35	2699.92	1961.55	6903.61	1150.25	594.42	8911.76	6568.07	7206.44
200	J) Large carnivores	1993	8159.06	2780.55	2014.38	7169.63	1175.61	603.956	9276.28	6818.12	7487
201	J) Large carnivores	1994	8483.15	2863.59	2068.63	7445.9	1201.53	613.644	9655.71	7077.69	7778.48
202	J) Large carnivores	1995	8820.12	2949.11	2124.34	7732.81	1228.03	623.488	10050.7	7347.15	8081.3
203	J) Large carnivores	1996	9170.47	3037.18	2181.55	8030.78	1255.1	633.49	10461.8	7626.87	8395.92
204	J) Large carnivores	1997	9534.74	3127.88	2240.3	8340.23	1282.77	643.653	10889.7	7917.23	8722.78
205	J) Large carnivores	1998	9913.48	3221.29	2300.63	8661.6	1311.06	653.978	11335.1	8218.65	9062.37
206	J) Large carnivores	1999	10307.3	3317.49	2362.58	8995.36	1339.96	664.469	11798.8	8531.54	9415.18
207	J) Large carnivores	2000	10716.7	3416.57	2426.21	9341.98	1369.51	675.128	12281.4	8856.35	9781.72
208	J) Large carnivores	2001	11142.4	3518.6	2491.55	9701.95	1399.7	685.958	12783.7	9193.52	10162.5
209	J) Large carnivores	2002	11585	3623.68	2558.65	10075.8	1430.56	696.962	13306.6	9543.52	10558.2
210	J) Large carnivores	2003	12045.1	3731.9	2627.55	10464.1	1462.1	708.143	13850.9	9906.86	10969.2
211	J) Large carnivores	2004	12523.6	3843.35	2698.32	10867.3	1494.34	719.503	14417.4	10284	11396.3
212	J) Large carnivores	2005	13021.1	3958.13	2770.98	11286	1527.29	731.045	15007.2	10675.5	11839.9
213	J) Large carnivores	2006	13538.3	4076.33	2845.61	11720.9	1560.96	742.772	15621	11082	12300.9
214	J) Large carnivores	2007	14076	4198.07	2922.24	12172.5	1595.38	754.687	16260	11503.9	12779.8
215	J) Large carnivores	2008	14635.2	4323.44	3000.94	12641.6	1630.55	766.794	16925	11941.8	13277.3
216	J) Large carnivores	2009	15216.5	4452.56	3081.75	13128.7	1666.5	779.094	17617.3	12396.5	13794.2
217	J) Large carnivores	2010	15820.9	4585.53	3164.75	13634.6	1703.25	791.592	18337.9	12868.4	14331.2
218	J) Large carnivores	2011	16449.4	4722.47	3249.98	14160	1740.8	804.291	19088	13358.4	14889.2
219	J) Large carnivores	2012	17102.8	4863.5	3337.5	14705.6	1779.18	817.193	19868.8	13866.9	15468.8
220	J) Large carnivores	2013	17782.1	5008.75	3427.38	15272.3	1818.41	830.302	20681.5	14394.9	16071
221	J) Large carnivores	2014	18488.5	5158.33	3519.68	15860.7	1858.5	843.622	21527.4	14942.9	16696.7
222	J) Large carnivores	2015	19222.9	5312.38	3614.47	16471.9	1899.48	857.155	22408	15511.8	17346.7
223	J) Large carnivores	2016	19986.4	5471.03	3711.81	17106.6	1941.36	870.905	23324.5	16102.3	18022
224	J) Large carnivores	2017	20780.3	5634.41	3811.77	17765.8	1984.16	884.876	24278.6	16715.4	18723.7
225	J) Large carnivores	2018	21605.8	5802.68	3914.42	18450.4	2027.91	899.071	25271.7	17351.7	19452.6
226	J) Large carnivores	2019	22464	5975.97	4019.84	19161.3	2072.62	913.494	26305.3	18012.3	20209.9
