# Supplementary material for: Revealing uncertainty in the status of biodiversity change
Source: Nature. 2024 Mar 27;628(8009):788–94. doi: 10.1038/s41586-024-07236-z (PMC11041640; doi:10.1038/s41586-024-07236-z)
Supplement: Supplementary file 4 — Source Data Fig. 3 [file 41586_2024_7236_MOESM4_ESM.xlsx]

## Sheet: Figure 3A (population-level)
Column 1. Model Random intercept
	species	date	log_abundance	pred	lc	uc
1	Myotis daubentonii	1987	4.60517	5.50242	5.22657	5.77826
2	Myotis daubentonii	1988	5.0856	5.49857	5.22273	5.7744
3	Myotis daubentonii	1989	6.18421	5.49471	5.2189	5.77053
4	Myotis daubentonii	1990	5.64416	5.49086	5.21506	5.76667
5	Myotis daubentonii	1991	5.47363	5.48701	5.21122	5.7628
6	Myotis daubentonii	1992	4.84376	5.48316	5.20738	5.75894
7	Myotis daubentonii	1993	5.44301	5.47931	5.20354	5.75508
8	Myotis daubentonii	1994	5.53691	5.47546	5.19969	5.75122
9	Myotis daubentonii	1995	5.39526	5.47161	5.19585	5.74736
10	Myotis daubentonii	1996	5.53218	5.46775	5.192	5.7435
11	Myotis daubentonii	1997	5.38433	5.4639	5.18816	5.73965
12	Myotis daubentonii	1998	5.41677	5.46005	5.18431	5.73579
13	Myotis daubentonii	1999	5.53691	5.4562	5.18046	5.73194
14	Myotis daubentonii	2000	5.49844	5.45235	5.17661	5.72808
15	Myotis daubentonii	2001	5.42735	5.4485	5.17276	5.72423
16	Myotis daubentonii	2002	5.48859	5.44464	5.16891	5.72038
17	Myotis daubentonii	2003	5.63991	5.44079	5.16506	5.71653
18	Myotis daubentonii	2004	5.41143	5.43694	5.1612	5.71268
19	Myotis daubentonii	2005	5.59642	5.43309	5.15735	5.70883
20	Myotis daubentonii	2006	5.51304	5.42924	5.15349	5.70499
21	Myotis daubentonii	2007	5.65679	5.42539	5.14963	5.70114
22	Myotis daubentonii	2008	5.65259	5.42154	5.14577	5.6973
23	Myotis daubentonii	2009	5.36211	5.41768	5.14191	5.69345
24	Myotis daubentonii	2010	5.36771	5.41383	5.13805	5.68961
25	Myotis daubentonii	2011	5.41677	5.40998	5.13419	5.68577
26	Myotis daubentonii	2012	5.49844	5.40613	5.13032	5.68193
27	Myotis daubentonii	2013	5.44818	5.40228	5.12646	5.67809
28	Myotis daubentonii	2014	5.38981	5.39843	5.12259	5.67426
29	Myotis daubentonii	2015	5.73715	5.39457	5.11873	5.67042
30	Myotis emarginatus	1987	4.60517	5.6674	5.39154	5.94326
31	Myotis emarginatus	1988	5.24419	5.66355	5.38771	5.93939
32	Myotis emarginatus	1989	4.49613	5.6597	5.38387	5.93552
33	Myotis emarginatus	1990	5.22881	5.65584	5.38003	5.93166
34	Myotis emarginatus	1991	4.77571	5.65199	5.37619	5.9278
35	Myotis emarginatus	1992	4.99397	5.64814	5.37235	5.92393
36	Myotis emarginatus	1993	5.18118	5.64429	5.36851	5.92007
37	Myotis emarginatus	1994	5.21318	5.64044	5.36466	5.91621
38	Myotis emarginatus	1995	5.36621	5.63659	5.36082	5.91235
39	Myotis emarginatus	1996	5.40595	5.63274	5.35698	5.9085
40	Myotis emarginatus	1997	5.47494	5.62888	5.35313	5.90464
41	Myotis emarginatus	1998	5.50479	5.62503	5.34928	5.90078
42	Myotis emarginatus	1999	5.51649	5.62118	5.34543	5.89693
43	Myotis emarginatus	2000	5.62649	5.61733	5.34158	5.89308
44	Myotis emarginatus	2001	5.63685	5.61348	5.33773	5.88922
45	Myotis emarginatus	2002	5.573	5.60963	5.33388	5.88537
46	Myotis emarginatus	2003	5.71133	5.60577	5.33003	5.88152
47	Myotis emarginatus	2004	5.62649	5.60192	5.32617	5.87767
48	Myotis emarginatus	2005	5.72558	5.59807	5.32232	5.87383
49	Myotis emarginatus	2006	5.89046	5.59422	5.31846	5.86998
50	Myotis emarginatus	2007	5.95624	5.59037	5.3146	5.86614
51	Myotis emarginatus	2008	6.08602	5.58652	5.31074	5.86229
52	Myotis emarginatus	2009	6.07611	5.58267	5.30688	5.85845
53	Myotis emarginatus	2010	6.19794	5.57881	5.30302	5.85461
54	Myotis emarginatus	2011	6.32742	5.57496	5.29916	5.85077
55	Myotis emarginatus	2012	6.31703	5.57111	5.2953	5.84693
56	Myotis emarginatus	2013	6.33	5.56726	5.29143	5.84309
57	Myotis emarginatus	2014	6.30917	5.56341	5.28757	5.83925
58	Myotis emarginatus	2015	6.43742	5.55956	5.2837	5.83541
59	Myotis nattereri	1987	4.60517	3.88345	3.60761	4.15929
60	Myotis nattereri	1988	4.19811	3.8796	3.60377	4.15542
61	Myotis nattereri	1989	4.67392	3.87574	3.59993	4.15156
62	Myotis nattereri	1990	4.34764	3.87189	3.59609	4.14769
63	Myotis nattereri	1991	4.03496	3.86804	3.59225	4.14383
64	Myotis nattereri	1992	3.54363	3.86419	3.58841	4.13997
65	Myotis nattereri	1993	3.77091	3.86034	3.58457	4.13611
66	Myotis nattereri	1994	3.9468	3.85649	3.58073	4.13225
67	Myotis nattereri	1995	3.11019	3.85264	3.57688	4.12839
68	Myotis nattereri	1996	3.59734	3.84878	3.57304	4.12453
69	Myotis nattereri	1997	3.37092	3.84493	3.56919	4.12067
70	Myotis nattereri	1998	3.4497	3.84108	3.56535	4.11682
71	Myotis nattereri	1999	3.47956	3.83723	3.5615	4.11296
72	Myotis nattereri	2000	3.47956	3.83338	3.55765	4.10911
73	Myotis nattereri	2001	3.46474	3.82953	3.5538	4.10526
74	Myotis nattereri	2002	3.35439	3.82567	3.54994	4.10141
75	Myotis nattereri	2003	3.51566	3.82182	3.54609	4.09756
76	Myotis nattereri	2004	3.57085	3.81797	3.54224	4.09371
77	Myotis nattereri	2005	3.54363	3.81412	3.53838	4.08986
78	Myotis nattereri	2006	3.98744	3.81027	3.53452	4.08601
79	Myotis nattereri	2007	3.61033	3.80642	3.53067	4.08217
80	Myotis nattereri	2008	3.86522	3.80257	3.52681	4.07832
81	Myotis nattereri	2009	4.01794	3.79871	3.52295	4.07448
82	Myotis nattereri	2010	4.09235	3.79486	3.51909	4.07064
83	Myotis nattereri	2011	4.06816	3.79101	3.51522	4.0668
84	Myotis nattereri	2012	4.10424	3.78716	3.51136	4.06296
85	Myotis nattereri	2013	4.06816	3.78331	3.5075	4.05912
86	Myotis nattereri	2014	3.78726	3.77946	3.50363	4.05528
87	Myotis nattereri	2015	4.22638	3.7756	3.49976	4.05145

## Sheet: Figure 3B (population-level)
Column 1. Model Random slope
	species	date	log_abundance	pred	lc	uc
1	Myotis daubentonii	1987	4.60517	5.34728	4.98887	5.70569
2	Myotis daubentonii	1988	5.0856	5.35496	5.02214	5.68777
3	Myotis daubentonii	1989	6.18421	5.36263	5.05541	5.66985
4	Myotis daubentonii	1990	5.64416	5.3703	5.08868	5.65192
5	Myotis daubentonii	1991	5.47363	5.37798	5.12195	5.634
6	Myotis daubentonii	1992	4.84376	5.38565	5.15522	5.61608
7	Myotis daubentonii	1993	5.44301	5.39332	5.18849	5.59816
8	Myotis daubentonii	1994	5.53691	5.401	5.22175	5.58024
9	Myotis daubentonii	1995	5.39526	5.40867	5.25502	5.56232
10	Myotis daubentonii	1996	5.53218	5.41634	5.28828	5.54441
11	Myotis daubentonii	1997	5.38433	5.42402	5.32154	5.5265
12	Myotis daubentonii	1998	5.41677	5.43169	5.35478	5.5086
13	Myotis daubentonii	1999	5.53691	5.43936	5.388	5.49073
14	Myotis daubentonii	2000	5.49844	5.44704	5.4211	5.47298
15	Myotis daubentonii	2001	5.42735	5.45471	5.45052	5.4589
16	Myotis daubentonii	2002	5.48859	5.46239	5.43645	5.48832
17	Myotis daubentonii	2003	5.63991	5.47006	5.41869	5.52143
18	Myotis daubentonii	2004	5.41143	5.47773	5.40082	5.55464
19	Myotis daubentonii	2005	5.59642	5.48541	5.38292	5.58789
20	Myotis daubentonii	2006	5.51304	5.49308	5.36501	5.62114
21	Myotis daubentonii	2007	5.65679	5.50075	5.3471	5.6544
22	Myotis daubentonii	2008	5.65259	5.50843	5.32918	5.68767
23	Myotis daubentonii	2009	5.36211	5.5161	5.31126	5.72094
24	Myotis daubentonii	2010	5.36771	5.52377	5.29334	5.7542
25	Myotis daubentonii	2011	5.41677	5.53145	5.27542	5.78747
26	Myotis daubentonii	2012	5.49844	5.53912	5.2575	5.82074
27	Myotis daubentonii	2013	5.44818	5.54679	5.23958	5.85401
28	Myotis daubentonii	2014	5.38981	5.55447	5.22165	5.88728
29	Myotis daubentonii	2015	5.73715	5.56214	5.20373	5.92055
30	Myotis emarginatus	1987	4.60517	4.79224	4.43382	5.15066
31	Myotis emarginatus	1988	5.24419	4.85101	4.51818	5.18383
32	Myotis emarginatus	1989	4.49613	4.90977	4.60255	5.217
33	Myotis emarginatus	1990	5.22881	4.96854	4.68691	5.25017
34	Myotis emarginatus	1991	4.77571	5.02731	4.77127	5.28334
35	Myotis emarginatus	1992	4.99397	5.08607	4.85564	5.31651
36	Myotis emarginatus	1993	5.18118	5.14484	4.94	5.34968
37	Myotis emarginatus	1994	5.21318	5.20361	5.02436	5.38285
38	Myotis emarginatus	1995	5.36621	5.26237	5.10872	5.41603
39	Myotis emarginatus	1996	5.40595	5.32114	5.19307	5.44921
40	Myotis emarginatus	1997	5.47494	5.37991	5.27742	5.48239
41	Myotis emarginatus	1998	5.50479	5.43867	5.36176	5.51559
42	Myotis emarginatus	1999	5.51649	5.49744	5.44607	5.54881
43	Myotis emarginatus	2000	5.62649	5.55621	5.53027	5.58215
44	Myotis emarginatus	2001	5.63685	5.61498	5.61079	5.61916
45	Myotis emarginatus	2002	5.573	5.67374	5.6478	5.69968
46	Myotis emarginatus	2003	5.71133	5.73251	5.68114	5.78388
47	Myotis emarginatus	2004	5.62649	5.79128	5.71436	5.86819
48	Myotis emarginatus	2005	5.72558	5.85004	5.74756	5.95253
49	Myotis emarginatus	2006	5.89046	5.90881	5.78074	6.03688
50	Myotis emarginatus	2007	5.95624	5.96758	5.81392	6.12123
51	Myotis emarginatus	2008	6.08602	6.02634	5.8471	6.20559
52	Myotis emarginatus	2009	6.07611	6.08511	5.88027	6.28995
53	Myotis emarginatus	2010	6.19794	6.14388	5.91344	6.37431
54	Myotis emarginatus	2011	6.32742	6.20264	5.94661	6.45868
55	Myotis emarginatus	2012	6.31703	6.26141	5.97978	6.54304
56	Myotis emarginatus	2013	6.33	6.32018	6.01295	6.6274
57	Myotis emarginatus	2014	6.30917	6.37895	6.04612	6.71177
58	Myotis emarginatus	2015	6.43742	6.43771	6.07929	6.79613
59	Myotis nattereri	1987	4.60517	3.86166	3.50328	4.22004
60	Myotis nattereri	1988	4.19811	3.85895	3.52616	4.19173
61	Myotis nattereri	1989	4.67392	3.85623	3.54904	4.16342
62	Myotis nattereri	1990	4.34764	3.85351	3.57192	4.13511
63	Myotis nattereri	1991	4.03496	3.85079	3.59479	4.1068
64	Myotis nattereri	1992	3.54363	3.84808	3.61767	4.07849
65	Myotis nattereri	1993	3.77091	3.84536	3.64054	4.05018
66	Myotis nattereri	1994	3.9468	3.84264	3.66342	4.02187
67	Myotis nattereri	1995	3.11019	3.83993	3.68629	3.99357
68	Myotis nattereri	1996	3.59734	3.83721	3.70916	3.96526
69	Myotis nattereri	1997	3.37092	3.83449	3.73202	3.93697
70	Myotis nattereri	1998	3.4497	3.83178	3.75487	3.90868
71	Myotis nattereri	1999	3.47956	3.82906	3.7777	3.88043
72	Myotis nattereri	2000	3.47956	3.82634	3.80041	3.85228
73	Myotis nattereri	2001	3.46474	3.82363	3.81944	3.82782
74	Myotis nattereri	2002	3.35439	3.82091	3.79497	3.84685
75	Myotis nattereri	2003	3.51566	3.81819	3.76683	3.86956
76	Myotis nattereri	2004	3.57085	3.81548	3.73857	3.89238
77	Myotis nattereri	2005	3.54363	3.81276	3.71029	3.91523
78	Myotis nattereri	2006	3.98744	3.81004	3.68199	3.9381
79	Myotis nattereri	2007	3.61033	3.80733	3.65369	3.96096
80	Myotis nattereri	2008	3.86522	3.80461	3.62538	3.98384
81	Myotis nattereri	2009	4.01794	3.80189	3.59708	4.00671
82	Myotis nattereri	2010	4.09235	3.79918	3.56877	4.02959
83	Myotis nattereri	2011	4.06816	3.79646	3.54046	4.05246
84	Myotis nattereri	2012	4.10424	3.79374	3.51215	4.07534
85	Myotis nattereri	2013	4.06816	3.79103	3.48383	4.09822
86	Myotis nattereri	2014	3.78726	3.78831	3.45552	4.12109
87	Myotis nattereri	2015	4.22638	3.78559	3.42721	4.14397

## Sheet: Figure 3C (population-level)
Column 1. Model correlated effect
	species	date	log_abundance	pred	lc	uc
1	Myotis daubentonii	1987	4.60517	4.90916	4.32542	5.49328
2	Myotis daubentonii	1988	5.0856	5.21551	4.66204	5.76906
3	Myotis daubentonii	1989	6.18421	5.75895	5.20841	6.30928
4	Myotis daubentonii	1990	5.64416	5.5882	5.03951	6.13684
5	Myotis daubentonii	1991	5.47363	5.41117	4.86335	5.95899
6	Myotis daubentonii	1992	4.84376	5.13186	4.58448	5.67936
7	Myotis daubentonii	1993	5.44301	5.37096	4.82438	5.91753
8	Myotis daubentonii	1994	5.53691	5.46039	4.9143	6.00645
9	Myotis daubentonii	1995	5.39526	5.42485	4.87924	5.97046
10	Myotis daubentonii	1996	5.53218	5.47014	4.92489	6.01537
11	Myotis daubentonii	1997	5.38433	5.41587	4.87095	5.9608
12	Myotis daubentonii	1998	5.41677	5.43304	4.88836	5.97772
13	Myotis daubentonii	1999	5.53691	5.49178	4.94726	6.03628
14	Myotis daubentonii	2000	5.49844	5.48205	4.93765	6.02646
15	Myotis daubentonii	2001	5.42735	5.45607	4.9117	6.00045
16	Myotis daubentonii	2002	5.48859	5.49383	4.94943	6.03824
17	Myotis daubentonii	2003	5.63991	5.55697	5.01243	6.10148
18	Myotis daubentonii	2004	5.41143	5.48023	4.93555	6.02493
19	Myotis daubentonii	2005	5.59642	5.54878	5.00385	6.0937
20	Myotis daubentonii	2006	5.51304	5.53949	4.99427	6.08473
21	Myotis daubentonii	2007	5.65679	5.60148	5.05585	6.14709
22	Myotis daubentonii	2008	5.65259	5.58276	5.03667	6.12881
23	Myotis daubentonii	2009	5.36211	5.43944	4.89287	5.98604
24	Myotis daubentonii	2010	5.36771	5.41798	4.87083	5.96516
25	Myotis daubentonii	2011	5.41677	5.44661	4.8988	5.99444
26	Myotis daubentonii	2012	5.49844	5.48953	4.94092	6.03814
27	Myotis daubentonii	2013	5.44818	5.47805	4.92825	6.02787
28	Myotis daubentonii	2014	5.38981	5.48495	4.93148	6.03846
29	Myotis daubentonii	2015	5.73715	5.64752	5.06388	6.23106
30	Myotis emarginatus	1987	4.60517	4.72982	4.14627	5.31348
31	Myotis emarginatus	1988	5.24419	4.98906	4.43537	5.54261
32	Myotis emarginatus	1989	4.49613	4.7615	4.21159	5.3115
33	Myotis emarginatus	1990	5.22881	5.03227	4.48355	5.58093
34	Myotis emarginatus	1991	4.77571	4.90962	4.36179	5.45751
35	Myotis emarginatus	1992	4.99397	5.01924	4.47209	5.56641
36	Myotis emarginatus	1993	5.18118	5.15206	4.60549	5.69863
37	Myotis emarginatus	1994	5.21318	5.22484	4.67879	5.7709
38	Myotis emarginatus	1995	5.36621	5.33095	4.78533	5.87655
39	Myotis emarginatus	1996	5.40595	5.39133	4.8461	5.93656
40	Myotis emarginatus	1997	5.47494	5.45108	4.90615	5.99599
41	Myotis emarginatus	1998	5.50479	5.49129	4.94661	6.03597
42	Myotis emarginatus	1999	5.51649	5.52639	4.98188	6.0709
43	Myotis emarginatus	2000	5.62649	5.59636	5.05194	6.14076
44	Myotis emarginatus	2001	5.63685	5.62119	5.07682	6.16556
45	Myotis emarginatus	2002	5.573	5.6174	5.073	6.16181
46	Myotis emarginatus	2003	5.71133	5.68616	5.14165	6.23067
47	Myotis emarginatus	2004	5.62649	5.684	5.13932	6.2287
48	Myotis emarginatus	2005	5.72558	5.76099	5.21607	6.30592
49	Myotis emarginatus	2006	5.89046	5.87834	5.3331	6.42356
50	Myotis emarginatus	2007	5.95624	5.96066	5.41505	6.50627
51	Myotis emarginatus	2008	6.08602	6.05383	5.50777	6.59988
52	Myotis emarginatus	2009	6.07611	6.09516	5.5486	6.64173
53	Myotis emarginatus	2010	6.19794	6.18663	5.63947	6.73378
54	Myotis emarginatus	2011	6.32742	6.27815	5.73031	6.82596
55	Myotis emarginatus	2012	6.31703	6.30348	5.75486	6.85209
56	Myotis emarginatus	2013	6.33	6.3246	5.77479	6.8744
57	Myotis emarginatus	2014	6.30917	6.34288	5.78942	6.89636
58	Myotis emarginatus	2015	6.43742	6.42447	5.84089	7.00804
59	Myotis nattereri	1987	4.60517	4.3412	3.75735	4.92479
60	Myotis nattereri	1988	4.19811	4.23936	3.68588	4.79283
61	Myotis nattereri	1989	4.67392	4.40177	3.85168	4.95173
62	Myotis nattereri	1990	4.34764	4.23176	3.68306	4.7804
63	Myotis nattereri	1991	4.03496	3.98898	3.44116	4.53679
64	Myotis nattereri	1992	3.54363	3.71722	3.17	4.26452
65	Myotis nattereri	1993	3.77091	3.76675	3.22018	4.31331
66	Myotis nattereri	1994	3.9468	3.78109	3.23494	4.32719
67	Myotis nattereri	1995	3.11019	3.42286	2.87706	3.96876
68	Myotis nattereri	1996	3.59734	3.55608	3.01084	4.10131
69	Myotis nattereri	1997	3.37092	3.48502	2.94009	4.02998
70	Myotis nattereri	1998	3.4497	3.51041	2.96573	4.05511
71	Myotis nattereri	1999	3.47956	3.52999	2.98548	4.07451
72	Myotis nattereri	2000	3.47956	3.53087	2.98647	4.07529
73	Myotis nattereri	2001	3.46474	3.51579	2.97142	4.06018
74	Myotis nattereri	2002	3.35439	3.47803	2.9336	4.0225
75	Myotis nattereri	2003	3.51566	3.55626	3.01175	4.10078
76	Myotis nattereri	2004	3.57085	3.60796	3.06329	4.15266
77	Myotis nattereri	2005	3.54363	3.64862	3.10369	4.19357
78	Myotis nattereri	2006	3.98744	3.84096	3.29565	4.38622
79	Myotis nattereri	2007	3.61033	3.73317	3.18755	4.27884
80	Myotis nattereri	2008	3.86522	3.85263	3.30658	4.39868
81	Myotis nattereri	2009	4.01794	3.96303	3.41644	4.50959
82	Myotis nattereri	2010	4.09235	4.02266	3.47547	4.56981
83	Myotis nattereri	2011	4.06816	4.02636	3.47852	4.57417
84	Myotis nattereri	2012	4.10424	4.03559	3.48694	4.5842
85	Myotis nattereri	2013	4.06816	3.99761	3.44779	4.54741
86	Myotis nattereri	2014	3.78726	3.89225	3.33879	4.44578
87	Myotis nattereri	2015	4.22638	4.04831	3.46458	4.63186

## Sheet: Figure 3A (site-level)
Column 2. Model Random intercept
	year	mn1	lc1	uc1
1	-34.5	5.1778	5.19716	5.15845
2	-33.803	5.17512	5.19408	5.15615
3	-33.1061	5.17243	5.191	5.15386
4	-32.4091	5.16975	5.18793	5.15157
5	-31.7121	5.16706	5.18485	5.14927
6	-31.0152	5.16438	5.18178	5.14698
7	-30.3182	5.16169	5.1787	5.14469
8	-29.6212	5.15901	5.17563	5.14239
9	-28.9242	5.15633	5.17255	5.1401
10	-28.2273	5.15364	5.16948	5.13781
11	-27.5303	5.15096	5.1664	5.13551
12	-26.8333	5.14827	5.16333	5.13322
13	-26.1364	5.14559	5.16025	5.13093
14	-25.4394	5.1429	5.15718	5.12863
15	-24.7424	5.14022	5.1541	5.12634
16	-24.0455	5.13753	5.15102	5.12405
17	-23.3485	5.13485	5.14795	5.12175
18	-22.6515	5.13217	5.14487	5.11946
19	-21.9545	5.12948	5.1418	5.11717
20	-21.2576	5.1268	5.13872	5.11487
21	-20.5606	5.12411	5.13565	5.11258
22	-19.8636	5.12143	5.13257	5.11028
23	-19.1667	5.11874	5.1295	5.10799
24	-18.4697	5.11606	5.12642	5.1057
25	-17.7727	5.11338	5.12335	5.1034
26	-17.0758	5.11069	5.12027	5.10111
27	-16.3788	5.10801	5.1172	5.09882
28	-15.6818	5.10532	5.11412	5.09652
29	-14.9848	5.10264	5.11104	5.09423
30	-14.2879	5.09995	5.10797	5.09194
31	-13.5909	5.09727	5.10489	5.08964
32	-12.8939	5.09458	5.10182	5.08735
33	-12.197	5.0919	5.09874	5.08506
34	-11.5	5.08922	5.09567	5.08276
35	-10.803	5.08653	5.09259	5.08047
36	-10.1061	5.08385	5.08952	5.07818
37	-9.40909	5.08116	5.08644	5.07588
38	-8.71212	5.07848	5.08337	5.07359
39	-8.01515	5.07579	5.08029	5.0713
40	-7.31818	5.07311	5.07721	5.069
41	-6.62121	5.07042	5.07414	5.06671
42	-5.92424	5.06774	5.07106	5.06442
43	-5.22727	5.06506	5.06799	5.06212
44	-4.5303	5.06237	5.06491	5.05983
45	-3.83333	5.05969	5.06184	5.05754
46	-3.13636	5.057	5.05876	5.05524
47	-2.43939	5.05432	5.05569	5.05295
48	-1.74242	5.05163	5.05261	5.05066
49	-1.04545	5.04895	5.04954	5.04836
50	-0.348485	5.04627	5.04646	5.04607
51	0.348485	5.04358	5.04339	5.04378
52	1.04545	5.0409	5.04031	5.04148
53	1.74242	5.03821	5.03723	5.03919
54	2.43939	5.03553	5.03416	5.0369
55	3.13636	5.03284	5.03108	5.0346
56	3.83333	5.03016	5.02801	5.03231
57	4.5303	5.02747	5.02493	5.03002
58	5.22727	5.02479	5.02186	5.02772
59	5.92424	5.02211	5.01878	5.02543
60	6.62121	5.01942	5.01571	5.02314
61	7.31818	5.01674	5.01263	5.02084
62	8.01515	5.01405	5.00956	5.01855
63	8.71212	5.01137	5.00648	5.01626
64	9.40909	5.00868	5.00341	5.01396
65	10.1061	5.006	5.00033	5.01167
66	10.803	5.00331	4.99725	5.00938
67	11.5	5.00063	4.99418	5.00708
68	12.197	4.99795	4.9911	5.00479
69	12.8939	4.99526	4.98803	5.0025
70	13.5909	4.99258	4.98495	5.0002
71	14.2879	4.98989	4.98188	4.99791
72	14.9848	4.98721	4.9788	4.99561
73	15.6818	4.98452	4.97573	4.99332
74	16.3788	4.98184	4.97265	4.99103
75	17.0758	4.97916	4.96958	4.98873
76	17.7727	4.97647	4.9665	4.98644
77	18.4697	4.97379	4.96342	4.98415
78	19.1667	4.9711	4.96035	4.98185
79	19.8636	4.96842	4.95727	4.97956
80	20.5606	4.96573	4.9542	4.97727
81	21.2576	4.96305	4.95112	4.97497
82	21.9545	4.96036	4.94805	4.97268
83	22.6515	4.95768	4.94497	4.97039
84	23.3485	4.955	4.9419	4.96809
85	24.0455	4.95231	4.93882	4.9658
86	24.7424	4.94963	4.93575	4.96351
87	25.4394	4.94694	4.93267	4.96121
88	26.1364	4.94426	4.9296	4.95892
89	26.8333	4.94157	4.92652	4.95663
90	27.5303	4.93889	4.92344	4.95433
91	28.2273	4.9362	4.92037	4.95204
92	28.9242	4.93352	4.91729	4.94975
93	29.6212	4.93084	4.91422	4.94745
94	30.3182	4.92815	4.91114	4.94516
95	31.0152	4.92547	4.90807	4.94287
96	31.7121	4.92278	4.90499	4.94057
97	32.4091	4.9201	4.90192	4.93828
98	33.1061	4.91741	4.89884	4.93599
99	33.803	4.91473	4.89577	4.93369
100	34.5	4.91205	4.89269	4.9314

## Sheet: Figure 3B (site-level)
Column 2. Model Random slope
	year	mn2	lc2	uc2
1	-34.5	4.20944	6.33418	2.09001
2	-33.803	4.21975	6.30157	2.14314
3	-33.1061	4.23007	6.26896	2.19627
4	-32.4091	4.24038	6.23635	2.2494
5	-31.7121	4.2507	6.20374	2.30254
6	-31.0152	4.26101	6.17113	2.35567
7	-30.3182	4.27132	6.13852	2.4088
8	-29.6212	4.28164	6.10591	2.46193
9	-28.9242	4.29195	6.0733	2.51506
10	-28.2273	4.30227	6.04069	2.56819
11	-27.5303	4.31258	6.00808	2.62132
12	-26.8333	4.3229	5.97547	2.67445
13	-26.1364	4.33321	5.94286	2.72758
14	-25.4394	4.34353	5.91025	2.78072
15	-24.7424	4.35384	5.87764	2.83385
16	-24.0455	4.36415	5.84504	2.88698
17	-23.3485	4.37447	5.81243	2.94011
18	-22.6515	4.38478	5.77982	2.99324
19	-21.9545	4.3951	5.74721	3.04637
20	-21.2576	4.40541	5.7146	3.0995
21	-20.5606	4.41573	5.68199	3.15263
22	-19.8636	4.42604	5.64938	3.20576
23	-19.1667	4.43635	5.61677	3.2589
24	-18.4697	4.44667	5.58416	3.31203
25	-17.7727	4.45698	5.55155	3.36516
26	-17.0758	4.4673	5.51894	3.41829
27	-16.3788	4.47761	5.48633	3.47142
28	-15.6818	4.48793	5.45372	3.52455
29	-14.9848	4.49824	5.42111	3.57768
30	-14.2879	4.50856	5.3885	3.63081
31	-13.5909	4.51887	5.35589	3.68394
32	-12.8939	4.52918	5.32328	3.73708
33	-12.197	4.5395	5.29067	3.79021
34	-11.5	4.54981	5.25806	3.84334
35	-10.803	4.56013	5.22545	3.89647
36	-10.1061	4.57044	5.19284	3.9496
37	-9.40909	4.58076	5.16023	4.00273
38	-8.71212	4.59107	5.12762	4.05586
39	-8.01515	4.60138	5.09501	4.10899
40	-7.31818	4.6117	5.0624	4.16212
41	-6.62121	4.62201	5.02979	4.21525
42	-5.92424	4.63233	4.99718	4.26839
43	-5.22727	4.64264	4.96457	4.32152
44	-4.5303	4.65296	4.93196	4.37465
45	-3.83333	4.66327	4.89935	4.42778
46	-3.13636	4.67359	4.86674	4.48091
47	-2.43939	4.6839	4.83413	4.53404
48	-1.74242	4.69421	4.80152	4.58717
49	-1.04545	4.70453	4.76891	4.6403
50	-0.348485	4.71484	4.7363	4.69343
51	0.348485	4.72516	4.7037	4.74657
52	1.04545	4.73547	4.67109	4.7997
53	1.74242	4.74579	4.63848	4.85283
54	2.43939	4.7561	4.60587	4.90596
55	3.13636	4.76641	4.57326	4.95909
56	3.83333	4.77673	4.54065	5.01222
57	4.5303	4.78704	4.50804	5.06535
58	5.22727	4.79736	4.47543	5.11848
59	5.92424	4.80767	4.44282	5.17161
60	6.62121	4.81799	4.41021	5.22475
61	7.31818	4.8283	4.3776	5.27788
62	8.01515	4.83862	4.34499	5.33101
63	8.71212	4.84893	4.31238	5.38414
64	9.40909	4.85924	4.27977	5.43727
65	10.1061	4.86956	4.24716	5.4904
66	10.803	4.87987	4.21455	5.54353
67	11.5	4.89019	4.18194	5.59666
68	12.197	4.9005	4.14933	5.64979
69	12.8939	4.91082	4.11672	5.70292
70	13.5909	4.92113	4.08411	5.75606
71	14.2879	4.93144	4.0515	5.80919
72	14.9848	4.94176	4.01889	5.86232
73	15.6818	4.95207	3.98628	5.91545
74	16.3788	4.96239	3.95367	5.96858
75	17.0758	4.9727	3.92106	6.02171
76	17.7727	4.98302	3.88845	6.07484
77	18.4697	4.99333	3.85584	6.12797
78	19.1667	5.00365	3.82323	6.1811
79	19.8636	5.01396	3.79062	6.23424
80	20.5606	5.02427	3.75801	6.28737
81	21.2576	5.03459	3.7254	6.3405
82	21.9545	5.0449	3.69279	6.39363
83	22.6515	5.05522	3.66018	6.44676
84	23.3485	5.06553	3.62757	6.49989
85	24.0455	5.07585	3.59496	6.55302
86	24.7424	5.08616	3.56236	6.60615
87	25.4394	5.09647	3.52975	6.65928
88	26.1364	5.10679	3.49714	6.71242
89	26.8333	5.1171	3.46453	6.76555
90	27.5303	5.12742	3.43192	6.81868
91	28.2273	5.13773	3.39931	6.87181
92	28.9242	5.14805	3.3667	6.92494
93	29.6212	5.15836	3.33409	6.97807
94	30.3182	5.16868	3.30148	7.0312
95	31.0152	5.17899	3.26887	7.08433
96	31.7121	5.1893	3.23626	7.13746
97	32.4091	5.19962	3.20365	7.1906
98	33.1061	5.20993	3.17104	7.24373
99	33.803	5.22025	3.13843	7.29686
100	34.5	5.23056	3.10582	7.34999

## Sheet: Figure 3C (site-level)
Column 2. Model Correlated effect
	year	mn3	lc3	uc3
1	-34.5	3.54997	6.03013	0.676993
2	-33.803	3.5736	6.00367	0.75867
3	-33.1061	3.59724	5.9772	0.840347
4	-32.4091	3.62088	5.95073	0.922024
5	-31.7121	3.64451	5.92426	1.0037
6	-31.0152	3.66815	5.8978	1.08538
7	-30.3182	3.69179	5.87133	1.16705
8	-29.6212	3.71543	5.84486	1.24873
9	-28.9242	3.73906	5.81839	1.33041
10	-28.2273	3.7627	5.79193	1.41209
11	-27.5303	3.78634	5.76546	1.49376
12	-26.8333	3.80997	5.73899	1.57544
13	-26.1364	3.83361	5.71253	1.65712
14	-25.4394	3.85725	5.68606	1.73879
15	-24.7424	3.88088	5.65959	1.82047
16	-24.0455	3.90452	5.63312	1.90215
17	-23.3485	3.92816	5.60666	1.98382
18	-22.6515	3.9518	5.58019	2.0655
19	-21.9545	3.97543	5.55372	2.14718
20	-21.2576	3.99907	5.52725	2.22885
21	-20.5606	4.02271	5.50079	2.31053
22	-19.8636	4.04634	5.47432	2.39221
23	-19.1667	4.06998	5.44785	2.47389
24	-18.4697	4.09362	5.42138	2.55556
25	-17.7727	4.11726	5.39492	2.63724
26	-17.0758	4.14089	5.36845	2.71892
27	-16.3788	4.16453	5.34198	2.80059
28	-15.6818	4.18817	5.31552	2.88227
29	-14.9848	4.2118	5.28905	2.96395
30	-14.2879	4.23544	5.26258	3.04562
31	-13.5909	4.25908	5.23611	3.1273
32	-12.8939	4.28271	5.20965	3.20898
33	-12.197	4.30635	5.18318	3.29065
34	-11.5	4.32999	5.15671	3.37233
35	-10.803	4.35363	5.13024	3.45401
36	-10.1061	4.37726	5.10378	3.53568
37	-9.40909	4.4009	5.07731	3.61736
38	-8.71212	4.42454	5.05084	3.69904
39	-8.01515	4.44817	5.02437	3.78072
40	-7.31818	4.47181	4.99791	3.86239
41	-6.62121	4.49545	4.97144	3.94407
42	-5.92424	4.51909	4.94497	4.02575
43	-5.22727	4.54272	4.91851	4.10742
44	-4.5303	4.56636	4.89204	4.1891
45	-3.83333	4.59	4.86557	4.27078
46	-3.13636	4.61363	4.8391	4.35245
47	-2.43939	4.63727	4.81264	4.43413
48	-1.74242	4.66091	4.78617	4.51581
49	-1.04545	4.68454	4.7597	4.59748
50	-0.348485	4.70818	4.73323	4.67916
51	0.348485	4.73182	4.70677	4.76084
52	1.04545	4.75546	4.6803	4.84252
53	1.74242	4.77909	4.65383	4.92419
54	2.43939	4.80273	4.62736	5.00587
55	3.13636	4.82637	4.6009	5.08755
56	3.83333	4.85	4.57443	5.16922
57	4.5303	4.87364	4.54796	5.2509
58	5.22727	4.89728	4.52149	5.33258
59	5.92424	4.92091	4.49503	5.41425
60	6.62121	4.94455	4.46856	5.49593
61	7.31818	4.96819	4.44209	5.57761
62	8.01515	4.99183	4.41563	5.65928
63	8.71212	5.01546	4.38916	5.74096
64	9.40909	5.0391	4.36269	5.82264
65	10.1061	5.06274	4.33622	5.90432
66	10.803	5.08637	4.30976	5.98599
67	11.5	5.11001	4.28329	6.06767
68	12.197	5.13365	4.25682	6.14935
69	12.8939	5.15729	4.23035	6.23102
70	13.5909	5.18092	4.20389	6.3127
71	14.2879	5.20456	4.17742	6.39438
72	14.9848	5.2282	4.15095	6.47605
73	15.6818	5.25183	4.12448	6.55773
74	16.3788	5.27547	4.09802	6.63941
75	17.0758	5.29911	4.07155	6.72108
76	17.7727	5.32274	4.04508	6.80276
77	18.4697	5.34638	4.01862	6.88444
78	19.1667	5.37002	3.99215	6.96611
79	19.8636	5.39366	3.96568	7.04779
80	20.5606	5.41729	3.93921	7.12947
81	21.2576	5.44093	3.91275	7.21115
82	21.9545	5.46457	3.88628	7.29282
83	22.6515	5.4882	3.85981	7.3745
84	23.3485	5.51184	3.83334	7.45618
85	24.0455	5.53548	3.80688	7.53785
86	24.7424	5.55912	3.78041	7.61953
87	25.4394	5.58275	3.75394	7.70121
88	26.1364	5.60639	3.72747	7.78288
89	26.8333	5.63003	3.70101	7.86456
90	27.5303	5.65366	3.67454	7.94624
91	28.2273	5.6773	3.64807	8.02791
92	28.9242	5.70094	3.62161	8.10959
93	29.6212	5.72457	3.59514	8.19127
94	30.3182	5.74821	3.56867	8.27295
95	31.0152	5.77185	3.5422	8.35462
96	31.7121	5.79549	3.51574	8.4363
97	32.4091	5.81912	3.48927	8.51798
98	33.1061	5.84276	3.4628	8.59965
99	33.803	5.8664	3.43633	8.68133
100	34.5	5.89003	3.40987	8.76301

## Sheet: Figure 3A (collective-level)
Column 3. Model Random intercept
	year	mn1	lc1	uc1
1	-34.5	0.132878	0.152233	0.113523
2	-33.803	0.130193	0.149157	0.11123
3	-33.1061	0.127509	0.146082	0.108936
4	-32.4091	0.124825	0.143006	0.106643
5	-31.7121	0.12214	0.139931	0.10435
6	-31.0152	0.119456	0.136856	0.102056
7	-30.3182	0.116771	0.13378	0.0997628
8	-29.6212	0.114087	0.130705	0.0974694
9	-28.9242	0.111403	0.127629	0.095176
10	-28.2273	0.108718	0.124554	0.0928826
11	-27.5303	0.106034	0.121479	0.0905892
12	-26.8333	0.103349	0.118403	0.0882958
13	-26.1364	0.100665	0.115328	0.0860024
14	-25.4394	0.0979807	0.112252	0.083709
15	-24.7424	0.0952963	0.109177	0.0814156
16	-24.0455	0.0926119	0.106101	0.0791222
17	-23.3485	0.0899275	0.103026	0.0768288
18	-22.6515	0.0872431	0.0999507	0.0745354
19	-21.9545	0.0845587	0.0968753	0.072242
20	-21.2576	0.0818743	0.0937999	0.0699486
21	-20.5606	0.0791899	0.0907245	0.0676552
22	-19.8636	0.0765055	0.0876491	0.0653618
23	-19.1667	0.073821	0.0845737	0.0630684
24	-18.4697	0.0711366	0.0814982	0.060775
25	-17.7727	0.0684522	0.0784228	0.0584817
26	-17.0758	0.0657678	0.0753474	0.0561883
27	-16.3788	0.0630834	0.072272	0.0538949
28	-15.6818	0.060399	0.0691966	0.0516015
29	-14.9848	0.0577146	0.0661212	0.0493081
30	-14.2879	0.0550302	0.0630458	0.0470147
31	-13.5909	0.0523458	0.0599704	0.0447213
32	-12.8939	0.0496614	0.056895	0.0424279
33	-12.197	0.046977	0.0538196	0.0401345
34	-11.5	0.0442926	0.0507442	0.0378411
35	-10.803	0.0416082	0.0476688	0.0355477
36	-10.1061	0.0389238	0.0445934	0.0332543
37	-9.40909	0.0362394	0.041518	0.0309609
38	-8.71212	0.033555	0.0384426	0.0286675
39	-8.01515	0.0308706	0.0353672	0.0263741
40	-7.31818	0.0281862	0.0322918	0.0240807
41	-6.62121	0.0255018	0.0292164	0.0217873
42	-5.92424	0.0228174	0.0261409	0.0194939
43	-5.22727	0.020133	0.0230655	0.0172005
44	-4.5303	0.0174486	0.0199901	0.0149071
45	-3.83333	0.0147642	0.0169147	0.0126137
46	-3.13636	0.0120798	0.0138393	0.0103203
47	-2.43939	0.00939541	0.0107639	0.00802689
48	-1.74242	0.006711	0.00768851	0.0057335
49	-1.04545	0.0040266	0.00461311	0.0034401
50	-0.348485	0.0013422	0.0015377	0.0011467
51	0.348485	-0.0013422	-0.0015377	-0.0011467
52	1.04545	-0.0040266	-0.00461311	-0.0034401
53	1.74242	-0.006711	-0.00768851	-0.0057335
54	2.43939	-0.00939541	-0.0107639	-0.00802689
55	3.13636	-0.0120798	-0.0138393	-0.0103203
56	3.83333	-0.0147642	-0.0169147	-0.0126137
57	4.5303	-0.0174486	-0.0199901	-0.0149071
58	5.22727	-0.020133	-0.0230655	-0.0172005
59	5.92424	-0.0228174	-0.0261409	-0.0194939
60	6.62121	-0.0255018	-0.0292164	-0.0217873
61	7.31818	-0.0281862	-0.0322918	-0.0240807
62	8.01515	-0.0308706	-0.0353672	-0.0263741
63	8.71212	-0.033555	-0.0384426	-0.0286675
64	9.40909	-0.0362394	-0.041518	-0.0309609
65	10.1061	-0.0389238	-0.0445934	-0.0332543
66	10.803	-0.0416082	-0.0476688	-0.0355477
67	11.5	-0.0442926	-0.0507442	-0.0378411
68	12.197	-0.046977	-0.0538196	-0.0401345
69	12.8939	-0.0496614	-0.056895	-0.0424279
70	13.5909	-0.0523458	-0.0599704	-0.0447213
71	14.2879	-0.0550302	-0.0630458	-0.0470147
72	14.9848	-0.0577146	-0.0661212	-0.0493081
73	15.6818	-0.060399	-0.0691966	-0.0516015
74	16.3788	-0.0630834	-0.072272	-0.0538949
75	17.0758	-0.0657678	-0.0753474	-0.0561883
76	17.7727	-0.0684522	-0.0784228	-0.0584817
77	18.4697	-0.0711366	-0.0814982	-0.060775
78	19.1667	-0.073821	-0.0845737	-0.0630684
79	19.8636	-0.0765055	-0.0876491	-0.0653618
80	20.5606	-0.0791899	-0.0907245	-0.0676552
81	21.2576	-0.0818743	-0.0937999	-0.0699486
82	21.9545	-0.0845587	-0.0968753	-0.072242
83	22.6515	-0.0872431	-0.0999507	-0.0745354
84	23.3485	-0.0899275	-0.103026	-0.0768288
85	24.0455	-0.0926119	-0.106101	-0.0791222
86	24.7424	-0.0952963	-0.109177	-0.0814156
87	25.4394	-0.0979807	-0.112252	-0.083709
88	26.1364	-0.100665	-0.115328	-0.0860024
89	26.8333	-0.103349	-0.118403	-0.0882958
90	27.5303	-0.106034	-0.121479	-0.0905892
91	28.2273	-0.108718	-0.124554	-0.0928826
92	28.9242	-0.111403	-0.127629	-0.095176
93	29.6212	-0.114087	-0.130705	-0.0974694
94	30.3182	-0.116771	-0.13378	-0.0997628
95	31.0152	-0.119456	-0.136856	-0.102056
96	31.7121	-0.12214	-0.139931	-0.10435
97	32.4091	-0.124825	-0.143006	-0.106643
98	33.1061	-0.127509	-0.146082	-0.108936
99	33.803	-0.130193	-0.149157	-0.11123
100	34.5	-0.132878	-0.152233	-0.113523

## Sheet: Figure 3B (collective-level)
Column 3. Model Random slope
	year	mn2	lc2	uc2
1	-34.5	0.0177768	-0.181619	0.223283
2	-33.803	0.0174177	-0.177952	0.218774
3	-33.1061	0.0170586	-0.174284	0.214265
4	-32.4091	0.0166995	-0.170617	0.209756
5	-31.7121	0.0163404	-0.16695	0.205247
6	-31.0152	0.0159813	-0.163283	0.200739
7	-30.3182	0.0156222	-0.159616	0.19623
8	-29.6212	0.015263	-0.155949	0.191721
9	-28.9242	0.0149039	-0.152282	0.187212
10	-28.2273	0.0145448	-0.148615	0.182704
11	-27.5303	0.0141857	-0.144948	0.178195
12	-26.8333	0.0138266	-0.141282	0.173686
13	-26.1364	0.0134675	-0.137615	0.169178
14	-25.4394	0.0131084	-0.133948	0.16467
15	-24.7424	0.0127493	-0.130282	0.160161
16	-24.0455	0.0123902	-0.126615	0.155653
17	-23.3485	0.0120311	-0.122949	0.151145
18	-22.6515	0.011672	-0.119283	0.146637
19	-21.9545	0.0113128	-0.115617	0.142129
20	-21.2576	0.0109537	-0.111951	0.137621
21	-20.5606	0.0105946	-0.108285	0.133114
22	-19.8636	0.0102355	-0.10462	0.128606
23	-19.1667	0.00987644	-0.100954	0.124099
24	-18.4697	0.00951734	-0.0972893	0.119592
25	-17.7727	0.00915825	-0.0936243	0.115085
26	-17.0758	0.00879915	-0.0899597	0.110579
27	-16.3788	0.00844006	-0.0862953	0.106072
28	-15.6818	0.00808097	-0.0826313	0.101566
29	-14.9848	0.00772189	-0.0789676	0.0970607
30	-14.2879	0.0073628	-0.0753044	0.0925555
31	-13.5909	0.00700372	-0.0716417	0.0880508
32	-12.8939	0.00664465	-0.0679796	0.0835467
33	-12.197	0.00628558	-0.0643182	0.0790432
34	-11.5	0.00592652	-0.0606576	0.0745405
35	-10.803	0.00556746	-0.0569979	0.0700388
36	-10.1061	0.00520841	-0.0533395	0.0655381
37	-9.40909	0.00484938	-0.0496824	0.0610389
38	-8.71212	0.00449035	-0.0460272	0.0565413
39	-8.01515	0.00413135	-0.0423742	0.0520459
40	-7.31818	0.00377236	-0.038724	0.0475532
41	-6.62121	0.00341341	-0.0350776	0.0430641
42	-5.92424	0.00305449	-0.0314363	0.0385799
43	-5.22727	0.00269562	-0.0278021	0.0341024
44	-4.5303	0.00233682	-0.0241781	0.0296348
45	-3.83333	0.00197813	-0.0205698	0.0251823
46	-3.13636	0.00161961	-0.0169873	0.0207546
47	-2.43939	0.00126136	-0.0134512	0.0163716
48	-1.74242	0.000903562	-0.0100112	0.0120822
49	-1.04545	0.000546294	-0.00681715	0.0080356
50	-0.348485	0.000185941	-0.00446874	0.00485241
51	0.348485	-0.000185941	-0.00485241	0.00446874
52	1.04545	-0.000546294	-0.0080356	0.00681715
53	1.74242	-0.000903562	-0.0120822	0.0100112
54	2.43939	-0.00126136	-0.0163716	0.0134512
55	3.13636	-0.00161961	-0.0207546	0.0169873
56	3.83333	-0.00197813	-0.0251823	0.0205698
57	4.5303	-0.00233682	-0.0296348	0.0241781
58	5.22727	-0.00269562	-0.0341024	0.0278021
59	5.92424	-0.00305449	-0.0385799	0.0314363
60	6.62121	-0.00341341	-0.0430641	0.0350776
61	7.31818	-0.00377236	-0.0475532	0.038724
62	8.01515	-0.00413135	-0.0520459	0.0423742
63	8.71212	-0.00449035	-0.0565413	0.0460272
64	9.40909	-0.00484938	-0.0610389	0.0496824
65	10.1061	-0.00520841	-0.0655381	0.0533395
66	10.803	-0.00556746	-0.0700388	0.0569979
67	11.5	-0.00592652	-0.0745405	0.0606576
68	12.197	-0.00628558	-0.0790432	0.0643182
69	12.8939	-0.00664465	-0.0835467	0.0679796
70	13.5909	-0.00700372	-0.0880508	0.0716417
71	14.2879	-0.0073628	-0.0925555	0.0753044
72	14.9848	-0.00772189	-0.0970607	0.0789676
73	15.6818	-0.00808097	-0.101566	0.0826313
74	16.3788	-0.00844006	-0.106072	0.0862953
75	17.0758	-0.00879915	-0.110579	0.0899597
76	17.7727	-0.00915825	-0.115085	0.0936243
77	18.4697	-0.00951734	-0.119592	0.0972893
78	19.1667	-0.00987644	-0.124099	0.100954
79	19.8636	-0.0102355	-0.128606	0.10462
80	20.5606	-0.0105946	-0.133114	0.108285
81	21.2576	-0.0109537	-0.137621	0.111951
82	21.9545	-0.0113128	-0.142129	0.115617
83	22.6515	-0.011672	-0.146637	0.119283
84	23.3485	-0.0120311	-0.151145	0.122949
85	24.0455	-0.0123902	-0.155653	0.126615
86	24.7424	-0.0127493	-0.160161	0.130282
87	25.4394	-0.0131084	-0.16467	0.133948
88	26.1364	-0.0134675	-0.169178	0.137615
89	26.8333	-0.0138266	-0.173686	0.141282
90	27.5303	-0.0141857	-0.178195	0.144948
91	28.2273	-0.0145448	-0.182704	0.148615
92	28.9242	-0.0149039	-0.187212	0.152282
93	29.6212	-0.015263	-0.191721	0.155949
94	30.3182	-0.0156222	-0.19623	0.159616
95	31.0152	-0.0159813	-0.200739	0.163283
96	31.7121	-0.0163404	-0.205247	0.16695
97	32.4091	-0.0166995	-0.209756	0.170617
98	33.1061	-0.0170586	-0.214265	0.174284
99	33.803	-0.0174177	-0.218774	0.177952
100	34.5	-0.0177768	-0.223283	0.181619

## Sheet: Figure 3C (collective-level)
Column 3. Model Correlated effect
	year	mn3	lc3	uc3
1	-34.5	0.252817	-0.706098	1.24882
2	-33.803	0.247615	-0.691928	1.2235
3	-33.1061	0.242414	-0.677759	1.19818
4	-32.4091	0.237212	-0.663589	1.17285
5	-31.7121	0.232011	-0.64942	1.14753
6	-31.0152	0.226809	-0.63525	1.12221
7	-30.3182	0.221608	-0.621081	1.09689
8	-29.6212	0.216406	-0.606911	1.07157
9	-28.9242	0.211204	-0.592742	1.04624
10	-28.2273	0.206003	-0.578572	1.02092
11	-27.5303	0.200801	-0.564403	0.9956
12	-26.8333	0.1956	-0.550233	0.970278
13	-26.1364	0.190398	-0.536064	0.944956
14	-25.4394	0.185197	-0.521895	0.919634
15	-24.7424	0.179995	-0.507726	0.894313
16	-24.0455	0.174794	-0.493556	0.868991
17	-23.3485	0.169592	-0.479387	0.84367
18	-22.6515	0.164391	-0.465218	0.818348
19	-21.9545	0.159189	-0.451049	0.793027
20	-21.2576	0.153988	-0.43688	0.767705
21	-20.5606	0.148786	-0.422711	0.742384
22	-19.8636	0.143585	-0.408542	0.717063
23	-19.1667	0.138383	-0.394374	0.691741
24	-18.4697	0.133182	-0.380205	0.66642
25	-17.7727	0.12798	-0.366036	0.641099
26	-17.0758	0.122778	-0.351868	0.615778
27	-16.3788	0.117577	-0.3377	0.590458
28	-15.6818	0.112375	-0.323531	0.565137
29	-14.9848	0.107174	-0.309364	0.539817
30	-14.2879	0.101972	-0.295196	0.514496
31	-13.5909	0.0967709	-0.281028	0.489176
32	-12.8939	0.0915694	-0.266861	0.463857
33	-12.197	0.086368	-0.252694	0.438537
34	-11.5	0.0811665	-0.238527	0.413218
35	-10.803	0.075965	-0.224361	0.387899
36	-10.1061	0.0707636	-0.210196	0.362581
37	-9.40909	0.0655621	-0.196031	0.337264
38	-8.71212	0.0603607	-0.181867	0.311947
39	-8.01515	0.0551593	-0.167704	0.286631
40	-7.31818	0.0499579	-0.153542	0.261317
41	-6.62121	0.0447566	-0.139382	0.236004
42	-5.92424	0.0395553	-0.125224	0.210694
43	-5.22727	0.0343541	-0.11107	0.185386
44	-4.5303	0.0291529	-0.0969203	0.160084
45	-3.83333	0.023952	-0.0827782	0.134788
46	-3.13636	0.0187513	-0.0686484	0.109504
47	-2.43939	0.013551	-0.0545415	0.0842428
48	-1.74242	0.00835166	-0.0404849	0.0590296
49	-1.04545	0.0031547	-0.0265768	0.0339594
50	-0.348485	-0.00203736	-0.0136032	0.0097922
51	0.348485	-0.00728347	-0.0191145	0.0042788
52	1.04545	-0.0124755	-0.04328	0.0172534
53	1.74242	-0.0176725	-0.06835	0.0311616
54	2.43939	-0.0228718	-0.0935632	0.0452183
55	3.13636	-0.0280721	-0.118825	0.0593251
56	3.83333	-0.0332728	-0.144108	0.0734549
57	4.5303	-0.0384738	-0.169404	0.0875971
58	5.22727	-0.0436749	-0.194707	0.101747
59	5.92424	-0.0488761	-0.220014	0.115901
60	6.62121	-0.0540774	-0.245324	0.130059
61	7.31818	-0.0592787	-0.270637	0.144219
62	8.01515	-0.0644801	-0.295952	0.15838
63	8.71212	-0.0696815	-0.321267	0.172544
64	9.40909	-0.0748829	-0.346584	0.186708
65	10.1061	-0.0800844	-0.371902	0.200873
66	10.803	-0.0852858	-0.39722	0.215038
67	11.5	-0.0904873	-0.422538	0.229204
68	12.197	-0.0956888	-0.447857	0.243371
69	12.8939	-0.10089	-0.473177	0.257538
70	13.5909	-0.106092	-0.498497	0.271705
71	14.2879	-0.111293	-0.523817	0.285873
72	14.9848	-0.116495	-0.549137	0.30004
73	15.6818	-0.121696	-0.574457	0.314208
74	16.3788	-0.126898	-0.599778	0.328376
75	17.0758	-0.132099	-0.625099	0.342545
76	17.7727	-0.137301	-0.65042	0.356713
77	18.4697	-0.142502	-0.675741	0.370882
78	19.1667	-0.147704	-0.701062	0.38505
79	19.8636	-0.152905	-0.726383	0.399219
80	20.5606	-0.158107	-0.751704	0.413388
81	21.2576	-0.163308	-0.777026	0.427557
82	21.9545	-0.16851	-0.802347	0.441726
83	22.6515	-0.173711	-0.827668	0.455895
84	23.3485	-0.178913	-0.85299	0.470064
85	24.0455	-0.184115	-0.878312	0.484233
86	24.7424	-0.189316	-0.903633	0.498402
87	25.4394	-0.194518	-0.928955	0.512572
88	26.1364	-0.199719	-0.954277	0.526741
89	26.8333	-0.204921	-0.979598	0.54091
90	27.5303	-0.210122	-1.00492	0.55508
91	28.2273	-0.215324	-1.03024	0.569249
92	28.9242	-0.220525	-1.05556	0.583418
93	29.6212	-0.225727	-1.08089	0.597588
94	30.3182	-0.230928	-1.10621	0.611757
95	31.0152	-0.23613	-1.13153	0.625927
96	31.7121	-0.241331	-1.15685	0.640096
97	32.4091	-0.246533	-1.18217	0.654266
98	33.1061	-0.251735	-1.2075	0.668435
99	33.803	-0.256936	-1.23282	0.682605
100	34.5	-0.262138	-1.25814	0.696775

## Sheet: Figure 4A (projected-trend)
Column4. Model Random intcercept
	year	ab_lc	ab_mn	ab_uc
1	1987	100	100	100
2	1988	99.5955	99.6148	99.6341
3	1989	99.1926	99.2312	99.2695
4	1990	98.7914	98.849	98.9063
5	1991	98.3918	98.4683	98.5443
6	1992	97.9938	98.089	98.1837
7	1993	97.5974	97.7112	97.8245
8	1994	97.2026	97.3349	97.4665
9	1995	96.8094	96.96	97.1099
10	1996	96.4178	96.5865	96.7545
11	1997	96.0278	96.2145	96.4005
12	1998	95.6393	95.844	96.0477
13	1999	95.2525	95.4748	95.6963
14	2000	94.8672	95.1071	95.3461
15	2001	94.4834	94.7408	94.9972
16	2002	94.1012	94.3759	94.6496
17	2003	93.7206	94.0124	94.3033
18	2004	93.3415	93.6503	93.9582
19	2005	92.9639	93.2896	93.6144
20	2006	92.5879	92.9303	93.2718
21	2007	92.2133	92.5724	92.9305
22	2008	91.8403	92.2158	92.5905
23	2009	91.4688	91.8607	92.2517
24	2010	91.0988	91.5069	91.9141
25	2011	90.7303	91.1544	91.5778
26	2012	90.3633	90.8033	91.2427
27	2013	89.9978	90.4536	90.9088
28	2014	89.6338	90.1052	90.5761
29	2015	89.2712	89.7582	90.2447

[truncated: 2 more sheets: Figure 4B (projected-trend), Figure 4C (projected-trend)]
