# Supplementary material for: Revealing uncertainty in the status of biodiversity change
Source: Nature. 2024 Mar 27;628(8009):788–94. doi: 10.1038/s41586-024-07236-z (PMC11041640; doi:10.1038/s41586-024-07236-z)
Supplement: Supplementary file 5 — Source Data Fig. 4 [file 41586_2024_7236_MOESM5_ESM.xlsx]

## Sheet: Figure 4A
Panel A. Value is the predicted category of increase/decrease. X and y represent coordinates
	value	x	y
1	2	-130	60
2	2	-129	60
3	2	-128	60
4	2	-127	60
5	2	-126	60
6	2	-125	60
7	2	-124	60
8	2	-123	60
9	2	-122	60
10	3	-121	60
11	3	-120	60
12	3	-119	60
13	3	-118	60
14	3	-117	60
15	3	-116	60
16	3	-115	60
17	3	-114	60
18	3	-113	60
19	3	-112	60
20	3	-111	60
21	3	-110	60
22	3	-109	60
23	3	-108	60
24	3	-107	60
25	3	-106	60
26	3	-105	60
27	3	-104	60
28	3	-103	60
29	4	-102	60
30	4	-101	60
31	4	-100	60
32	4	-99	60
33	4	-98	60
34	4	-97	60
35	4	-96	60
36	4	-95	60
37	4	-77	60
38	4	-76	60
39	4	-75	60
40	4	-74	60
41	4	-73	60
42	4	-72	60
43	4	-71	60
44	5	-65	60
45	2	-130	59
46	2	-129	59
47	2	-128	59
48	2	-127	59
49	2	-126	59
50	2	-125	59
51	3	-124	59
52	3	-123	59
53	3	-122	59
54	3	-121	59
55	3	-120	59
56	3	-119	59
57	3	-118	59
58	3	-117	59
59	3	-116	59
60	3	-115	59
61	3	-114	59
62	3	-113	59
63	3	-112	59
64	3	-111	59
65	3	-110	59
66	4	-109	59
67	4	-108	59
68	4	-107	59
69	4	-106	59
70	4	-105	59
71	4	-104	59
72	4	-103	59
73	4	-102	59
74	4	-101	59
75	4	-100	59
76	4	-99	59
77	4	-98	59
78	4	-97	59
79	4	-96	59
80	4	-95	59
81	4	-78	59
82	4	-77	59
83	4	-76	59
84	5	-75	59
85	5	-74	59
86	5	-73	59
87	5	-72	59
88	5	-71	59
89	5	-70	59
90	5	-65	59
91	5	-64	59
92	2	-130	58
93	2	-129	58
94	2	-128	58
95	3	-127	58
96	3	-126	58
97	3	-125	58
98	3	-124	58
99	3	-123	58
100	3	-122	58
101	3	-121	58
102	3	-120	58
103	3	-119	58
104	3	-118	58
105	3	-117	58
106	3	-116	58
107	4	-115	58
108	4	-114	58
109	4	-113	58
110	4	-112	58
111	4	-111	58
112	4	-110	58
113	4	-109	58
114	4	-108	58
115	4	-107	58
116	4	-106	58
117	4	-105	58
118	4	-104	58
119	4	-103	58
120	4	-102	58
121	4	-101	58
122	4	-100	58
123	4	-99	58
124	4	-98	58
125	4	-97	58
126	4	-96	58
127	4	-95	58
128	4	-94	58
129	4	-93	58
130	5	-77	58
131	5	-76	58
132	5	-75	58
133	5	-74	58
134	5	-73	58
135	5	-72	58
136	5	-71	58
137	5	-70	58
138	5	-69	58
139	5	-68	58
140	5	-67	58
141	5	-66	58
142	5	-65	58
143	5	-64	58
144	5	-63	58
145	3	-130	57
146	3	-129	57
147	3	-128	57
148	3	-127	57
149	3	-126	57
150	3	-125	57
151	3	-124	57
152	3	-123	57
153	3	-122	57
154	3	-121	57
155	4	-120	57
156	4	-119	57
157	4	-118	57
158	4	-117	57
159	4	-116	57
160	4	-115	57
161	4	-114	57
162	4	-113	57
163	4	-112	57
164	4	-111	57
165	4	-110	57
166	4	-109	57
167	4	-108	57
168	4	-107	57
169	4	-106	57
170	4	-105	57
171	4	-104	57
172	4	-103	57
173	4	-102	57
174	4	-101	57
175	4	-100	57
176	4	-99	57
177	4	-98	57
178	4	-97	57
179	4	-96	57
180	4	-95	57
181	4	-94	57
182	4	-93	57
183	4	-92	57
184	4	-91	57
185	5	-76	57
186	5	-75	57
187	5	-74	57
188	5	-73	57
189	5	-72	57
190	5	-71	57
191	5	-70	57
192	5	-69	57
193	5	-68	57
194	5	-67	57
195	5	-66	57
196	5	-65	57
197	5	-64	57
198	5	-63	57
199	5	-62	57
200	3	-130	56
201	3	-129	56
202	3	-128	56
203	3	-127	56
204	3	-126	56
205	3	-125	56
206	4	-124	56
207	4	-123	56
208	4	-122	56
209	4	-121	56
210	4	-120	56
211	4	-119	56
212	4	-118	56
213	4	-117	56
214	4	-116	56
215	4	-115	56
216	4	-114	56
217	4	-113	56
218	4	-112	56
219	4	-111	56
220	4	-110	56
221	4	-109	56
222	4	-108	56
223	4	-107	56
224	4	-106	56
225	4	-105	56
226	4	-104	56
227	4	-103	56
228	4	-102	56
229	4	-101	56
230	4	-100	56
231	4	-99	56
232	4	-98	56
233	5	-97	56
234	5	-96	56
235	5	-95	56
236	5	-94	56
237	5	-93	56
238	5	-92	56
239	5	-91	56
240	5	-90	56
241	5	-89	56
242	5	-88	56
243	5	-87	56
244	5	-79	56
245	5	-76	56
246	5	-75	56
247	5	-74	56
248	5	-73	56
249	5	-72	56
250	5	-71	56
251	5	-70	56
252	5	-69	56
253	5	-68	56
254	5	-67	56
255	5	-66	56
256	5	-65	56
257	5	-64	56
258	5	-63	56
259	5	-62	56
260	3	-129	55
261	4	-128	55
262	4	-127	55
263	4	-126	55
264	4	-125	55
265	4	-124	55
266	4	-123	55
267	4	-122	55
268	4	-121	55
269	4	-120	55
270	4	-119	55
271	4	-118	55
272	4	-117	55
273	5	-116	55
274	5	-115	55
275	5	-114	55
276	5	-113	55
277	5	-112	55
278	5	-111	55
279	5	-110	55
280	5	-109	55
281	5	-108	55
282	5	-107	55
283	5	-106	55
284	5	-105	55
285	5	-104	55
286	5	-103	55
287	5	-102	55
288	5	-101	55
289	5	-100	55
290	5	-99	55
291	5	-98	55
292	5	-97	55
293	5	-96	55
294	5	-95	55
295	5	-94	55
296	5	-93	55
297	5	-92	55
298	5	-91	55
299	5	-90	55
300	5	-89	55
301	5	-88	55
302	5	-87	55
303	5	-86	55
304	5	-85	55
305	5	-84	55
306	5	-83	55
307	5	-78	55
308	5	-77	55
309	5	-76	55
310	5	-75	55
311	5	-74	55
312	5	-73	55
313	5	-72	55
314	5	-71	55
315	5	-70	55
316	5	-69	55
317	5	-68	55
318	5	-67	55
319	5	-66	55
320	5	-65	55
321	5	-64	55
322	5	-63	55
323	5	-62	55
324	5	-61	55
325	5	-60	55
326	4	-130	54
327	4	-129	54
328	4	-128	54
329	4	-127	54
330	4	-126	54
331	5	-125	54
332	5	-124	54
333	5	-123	54
334	5	-122	54
335	5	-121	54
336	5	-120	54
337	5	-119	54
338	5	-118	54
339	5	-117	54
340	5	-116	54
341	4	-115	54
342	6	-114	54
343	6	-113	54
344	6	-112	54
345	6	-111	54
346	6	-110	54
347	6	-109	54
348	6	-108	54
349	6	-107	54
350	6	-106	54
351	5	-105	54
352	5	-104	54
353	5	-103	54
354	5	-102	54
355	5	-101	54
356	5	-100	54
357	5	-99	54
358	5	-98	54
359	5	-97	54
360	5	-96	54
361	5	-95	54
362	5	-94	54
363	5	-93	54
364	5	-92	54
365	5	-91	54
366	5	-90	54
367	5	-89	54
368	5	-88	54
369	5	-87	54
370	5	-86	54
371	5	-85	54
372	5	-84	54
373	5	-83	54
374	5	-79	54
375	5	-78	54
376	5	-77	54
377	5	-76	54
378	5	-75	54
379	5	-74	54
380	5	-73	54
381	5	-72	54
382	5	-71	54
383	5	-70	54
384	5	-69	54
385	5	-68	54
386	5	-67	54
387	5	-66	54
388	5	-65	54
389	5	-64	54
390	5	-63	54
391	5	-62	54
392	5	-61	54
393	5	-60	54
394	4	-128	53
395	4	-127	53
396	5	-126	53
397	5	-125	53
398	5	-124	53
399	5	-123	53
400	5	-122	53
401	5	-121	53
402	5	-120	53
403	5	-119	53
404	5	-118	53
405	5	-117	53
406	5	-116	53
407	5	-115	53
408	6	-114	53
409	6	-113	53
410	6	-112	53
411	6	-111	53
412	6	-110	53
413	6	-109	53
414	6	-108	53
415	6	-107	53
416	4	-106	53
417	5	-105	53
418	5	-104	53
419	5	-103	53
420	5	-102	53
421	5	-101	53
422	5	-100	53
423	5	-99	53
424	5	-98	53
425	5	-97	53
426	5	-96	53
427	5	-95	53
428	5	-94	53
429	5	-93	53
430	5	-92	53
431	5	-91	53
432	5	-90	53
433	5	-89	53
434	5	-88	53
435	5	-87	53
436	5	-86	53
437	5	-85	53
438	5	-84	53
439	5	-83	53
440	5	-81	53
441	5	-78	53
442	5	-77	53
443	5	-76	53
444	5	-75	53
445	5	-74	53
446	5	-73	53
447	5	-72	53
448	5	-71	53
449	5	-70	53
450	5	-69	53
451	5	-68	53
452	5	-67	53
453	5	-66	53
454	5	-65	53
455	5	-64	53
456	5	-63	53
457	5	-62	53
458	5	-61	53
459	5	-60	53
460	5	-128	52
461	5	-127	52
462	5	-126	52
463	5	-125	52
464	5	-124	52
465	5	-123	52
466	5	-122	52
467	5	-121	52
468	5	-120	52
469	5	-119	52
470	5	-118	52
471	5	-117	52
472	5	-116	52
473	5	-115	52
474	7	-114	52
475	9	-113	52
476	7	-112	52
477	6	-111	52
478	6	-110	52
479	6	-109	52
480	8	-108	52
481	6	-107	52
482	6	-106	52
483	5	-105	52
484	5	-104	52
485	5	-103	52
486	5	-102	52
487	5	-101	52
488	5	-100	52
489	5	-99	52
490	5	-98	52
491	5	-97	52
492	5	-96	52
493	5	-95	52
494	5	-94	52
495	5	-93	52
496	5	-92	52
497	5	-91	52
498	5	-90	52
499	5	-89	52
500	5	-88	52
501	5	-87	52
502	5	-86	52
503	5	-85	52
504	5	-84	52
505	5	-83	52
506	5	-82	52
507	5	-81	52
508	5	-78	52
509	5	-77	52
510	5	-76	52
511	5	-75	52
512	5	-74	52
513	5	-73	52
514	5	-72	52
515	5	-71	52
516	5	-70	52
517	5	-69	52
518	5	-68	52
519	5	-67	52
520	5	-66	52
521	5	-65	52
522	5	-64	52
523	5	-63	52
524	5	-62	52
525	5	-61	52
526	5	-60	52
527	5	-127	51
528	5	-126	51
529	5	-125	51
530	5	-124	51
531	5	-123	51
532	5	-122	51
533	4	-121	51
534	5	-120	51
535	5	-119	51
536	5	-118	51
537	5	-117	51
538	5	-116	51
539	6	-115	51
540	7	-114	51
541	7	-113	51
542	6	-112	51
543	7	-111	51
544	7	-110	51
545	7	-109	51
546	7	-108	51
547	7	-107	51
548	7	-106	51
549	5	-105	51
550	5	-104	51
551	5	-103	51
552	5	-102	51
553	5	-101	51
554	5	-100	51
555	5	-99	51
556	5	-98	51
557	5	-97	51
558	5	-96	51
559	5	-95	51
560	5	-94	51
561	5	-93	51
562	5	-92	51
563	5	-91	51
564	5	-90	51
565	5	-89	51
566	5	-88	51
567	5	-87	51
568	5	-86	51
569	5	-85	51
570	5	-84	51
571	5	-83	51
572	5	-82	51
573	5	-81	51
574	5	-80	51
575	5	-79	51
576	5	-78	51
577	5	-77	51
578	5	-76	51
579	5	-75	51
580	5	-74	51
581	5	-73	51
582	5	-72	51
583	5	-71	51
584	5	-70	51
585	5	-69	51
586	5	-68	51
587	5	-67	51
588	5	-66	51
589	5	-65	51
590	5	-64	51
591	5	-63	51
592	5	-62	51
593	5	-61	51
594	5	-60	51
595	5	-127	50
596	5	-126	50
597	5	-124	50
598	6	-123	50
599	6	-122	50
600	6	-121	50
601	8	-120	50
602	6	-119	50
603	5	-118	50
604	6	-117	50
605	6	-116	50
606	6	-115	50
607	7	-114	50
608	7	-113	50
609	7	-112	50
610	7	-111	50
611	7	-110	50
612	7	-109	50
613	7	-108	50
614	7	-107	50
615	7	-106	50
616	5	-105	50
617	5	-104	50
618	5	-103	50
619	3	-102	50
620	5	-101	50
621	7	-100	50
622	5	-99	50
623	5	-98	50
624	5	-97	50
625	5	-96	50
626	5	-95	50
627	5	-94	50
628	5	-93	50
629	5	-92	50
630	5	-91	50
631	5	-90	50
632	5	-89	50
633	5	-88	50
634	5	-87	50
635	5	-86	50
636	5	-85	50
637	5	-84	50
638	5	-83	50
639	5	-82	50
640	5	-81	50
641	5	-80	50
642	5	-79	50
643	5	-78	50
644	5	-77	50
645	5	-76	50
646	5	-75	50
647	5	-74	50
648	5	-73	50
649	5	-72	50
650	5	-71	50
651	5	-70	50
652	5	-69	50
653	5	-68	50
654	5	-67	50
655	6	-124	49
656	6	-123	49
657	6	-122	49
658	5	-121	49
659	6	-120	49
660	6	-119	49
661	6	-118	49
662	6	-117	49
663	6	-116	49
664	6	-115	49
665	7	-114	49
666	7	-113	49
667	7	-112	49
668	7	-111	49
669	7	-110	49
670	7	-109	49
671	7	-108	49
672	7	-107	49
673	7	-106	49
674	5	-105	49
675	5	-104	49
676	5	-103	49
677	5	-102	49
678	5	-101	49
679	5	-100	49
680	5	-99	49
681	6	-98	49
682	5	-97	49
683	5	-96	49
684	5	-95	49
685	5	-94	49
686	5	-93	49
687	5	-92	49
688	5	-91	49
689	5	-90	49
690	5	-89	49
691	5	-88	49
692	5	-87	49
693	5	-86	49
694	5	-85	49
695	5	-84	49
696	5	-83	49
697	5	-82	49
698	5	-81	49
699	5	-80	49
700	5	-79	49
701	5	-78	49
702	5	-77	49
703	5	-76	49
704	5	-75	49
705	5	-74	49
706	5	-73	49
707	5	-72	49
708	5	-71	49
709	5	-70	49
710	5	-69	49
711	5	-66	49
712	5	-65	49
713	6	-124	48
714	9	-123	48
715	6	-122	48
716	6	-121	48
717	8	-120	48
718	6	-119	48
719	6	-118	48
720	6	-117	48
721	6	-116	48
722	6	-115	48
723	7	-114	48
724	7	-113	48
725	7	-112	48
726	7	-111	48
727	7	-110	48
728	7	-109	48
729	7	-108	48
730	7	-107	48
731	7	-106	48
732	6	-105	48
733	6	-104	48
734	5	-103	48
735	5	-102	48
736	5	-101	48
737	5	-100	48
738	5	-99	48
739	5	-98	48
740	5	-97	48
741	5	-96	48
742	5	-95	48
743	5	-94	48
744	5	-93	48
745	1	-92	48
746	5	-91	48
747	5	-90	48
748	5	-89	48
749	5	-88	48
750	5	-87	48
751	5	-86	48
752	5	-85	48
753	5	-84	48
754	5	-83	48
755	5	-82	48
756	5	-81	48
757	5	-80	48
758	5	-79	48
759	5	-78	48
760	5	-77	48
761	5	-76	48
762	5	-75	48
763	5	-74	48
764	5	-73	48
765	5	-72	48
766	5	-71	48
767	5	-70	48
768	5	-69	48
769	5	-68	48
770	5	-67	48
771	6	-124	47
772	6	-123	47
773	6	-122	47
774	6	-121	47
775	6	-120	47
776	6	-119	47
777	6	-118	47
778	6	-117	47
779	6	-116	47
780	4	-115	47
781	7	-114	47
782	7	-113	47
783	7	-112	47
784	7	-111	47
785	7	-110	47
786	7	-109	47
787	7	-108	47
788	7	-107	47
789	7	-106	47
790	6	-105	47
791	6	-104	47
792	6	-103	47
793	6	-102	47
794	5	-101	47
795	5	-100	47
796	5	-99	47
797	5	-98	47
798	5	-97	47
799	5	-96	47
800	5	-95	47
801	5	-94	47
802	5	-93	47
803	5	-92	47
804	5	-91	47
805	5	-90	47
806	5	-89	47
807	5	-88	47
808	5	-87	47
809	5	-86	47
810	5	-85	47
811	5	-84	47
812	5	-83	47
813	5	-82	47
814	5	-81	47
815	5	-80	47
816	5	-79	47
817	5	-78	47
818	5	-77	47
819	5	-76	47
820	5	-75	47
821	5	-74	47
822	5	-73	47
823	5	-72	47
824	5	-70	47
825	5	-69	47
826	5	-68	47
827	5	-67	47
828	5	-66	47
829	5	-65	47
830	7	-123	46
831	7	-122	46
832	7	-121	46
833	7	-120	46
834	6	-119	46
835	6	-118	46
836	6	-117	46
837	6	-116	46
838	6	-115	46
839	7	-114	46
840	7	-113	46
841	8	-112	46
842	7	-111	46
843	7	-110	46
844	7	-109	46
845	7	-108	46
846	7	-107	46
847	9	-106	46
848	6	-105	46
849	6	-104	46
850	6	-103	46
851	6	-102	46
852	6	-101	46
853	6	-100	46
854	6	-99	46
855	5	-98	46
856	5	-97	46
857	5	-96	46
858	5	-95	46
859	6	-94	46
860	5	-93	46
861	7	-92	46
862	6	-91	46
863	5	-90	46
864	5	-89	46
865	5	-88	46
866	5	-87	46
867	5	-86	46
868	5	-85	46
869	5	-84	46
870	5	-83	46
871	6	-82	46
872	5	-81	46
873	5	-80	46
874	5	-79	46
875	5	-78	46
876	5	-77	46
877	5	-76	46
878	5	-75	46
879	5	-74	46
880	5	-73	46
881	5	-72	46
882	6	-71	46
883	5	-70	46
884	5	-69	46
885	5	-68	46
886	5	-67	46
887	4	-66	46
888	5	-65	46
889	6	-64	46
890	6	-61	46
891	6	-60	46
892	6	-124	45
893	6	-123	45
894	6	-122	45
895	6	-121	45
896	6	-120	45
897	6	-119	45
898	6	-118	45
899	6	-117	45
900	6	-116	45
901	6	-115	45
902	7	-114	45
903	6	-113	45
904	6	-112	45
905	6	-111	45
906	6	-110	45
907	6	-109	45
908	6	-108	45
909	9	-107	45
910	6	-106	45
911	6	-105	45
912	6	-104	45
913	6	-103	45
914	6	-102	45
915	6	-101	45
916	6	-100	45
917	6	-99	45
918	6	-98	45
919	6	-97	45
920	6	-96	45
921	6	-95	45
922	4	-94	45
923	7	-93	45
924	6	-92	45
925	6	-91	45
926	7	-90	45
927	7	-89	45
928	5	-88	45
929	6	-87	45
930	6	-86	45
931	6	-85	45
932	6	-84	45
933	6	-83	45
934	6	-82	45
935	6	-81	45
936	6	-80	45
937	6	-79	45
938	6	-78	45
939	6	-77	45
940	6	-76	45
941	6	-75	45
942	6	-74	45
943	5	-73	45
944	5	-72	45
945	5	-71	45
946	5	-70	45
947	5	-69	45
948	5	-68	45
949	6	-65	45
950	7	-64	45
951	5	-63	45
952	6	-124	44
953	6	-123	44
954	5	-122	44
955	6	-121	44
956	6	-120	44
957	6	-119	44
958	6	-118	44
959	6	-117	44
960	6	-116	44
961	6	-115	44
962	6	-114	44
963	6	-113	44
964	5	-112	44
965	6	-111	44
966	6	-110	44
967	6	-109	44
968	6	-108	44
969	6	-107	44
970	6	-106	44
971	6	-105	44
972	5	-104	44
973	6	-103	44
974	3	-102	44
975	6	-101	44
976	6	-100	44
977	6	-99	44
978	6	-98	44
979	8	-97	44
980	6	-96	44
981	6	-95	44
982	5	-94	44
983	6	-93	44
984	6	-92	44
985	6	-91	44
986	5	-90	44
987	5	-89	44
988	7	-88	44
989	6	-87	44
990	6	-86	44
991	6	-85	44
992	6	-84	44
993	6	-83	44
994	6	-82	44
995	7	-81	44
996	8	-80	44
997	7	-79	44
998	6	-78	44
999	7	-77	44
1000	6	-76	44
1001	6	-75	44
1002	7	-74	44
1003	5	-73	44
1004	2	-72	44
1005	5	-71	44
1006	5	-70	44
1007	5	-66	44
1008	7	-65	44
1009	6	-124	43
1010	6	-123	43
1011	6	-122	43
1012	6	-121	43
1013	6	-120	43
1014	6	-119	43
1015	6	-118	43
1016	6	-117	43
1017	6	-116	43
1018	6	-115	43
1019	6	-114	43
1020	5	-113	43
1021	5	-112	43
1022	6	-111	43
1023	6	-110	43
1024	6	-109	43
1025	6	-108	43
1026	6	-107	43
1027	6	-106	43
1028	6	-105	43
1029	6	-104	43
1030	6	-103	43
1031	6	-102	43
1032	6	-101	43
1033	6	-100	43
1034	6	-99	43
1035	6	-98	43
1036	6	-97	43
1037	6	-96	43
1038	6	-95	43
1039	6	-94	43
1040	6	-93	43
1041	6	-92	43
1042	6	-91	43
1043	5	-90	43
1044	3	-89	43
1045	7	-88	43
1046	6	-87	43
1047	6	-86	43
1048	6	-85	43
1049	6	-84	43
1050	6	-83	43
1051	6	-82	43
1052	6	-81	43
1053	6	-80	43
1054	7	-79	43
1055	6	-78	43
1056	7	-77	43
1057	6	-76	43
1058	6	-75	43
1059	5	-74	43
1060	5	-73	43
1061	5	-72	43
1062	5	-71	43
1063	6	-124	42
1064	6	-123	42
1065	9	-122	42
1066	7	-121	42
1067	7	-120	42
1068	7	-119	42
1069	7	-118	42
1070	7	-117	42
1071	7	-116	42
1072	6	-115	42
1073	6	-114	42
1074	6	-113	42
1075	6	-112	42
1076	6	-111	42
1077	6	-110	42
1078	6	-109	42
1079	6	-108	42
1080	6	-107	42
1081	6	-106	42
1082	6	-105	42
1083	6	-104	42
1084	6	-103	42
1085	6	-102	42
1086	6	-101	42
1087	6	-100	42
1088	6	-99	42
1089	6	-98	42
1090	6	-97	42
1091	6	-96	42
1092	6	-95	42
1093	6	-94	42
1094	6	-93	42
1095	6	-92	42
1096	6	-91	42
1097	5	-90	42
1098	5	-89	42
1099	6	-88	42
1100	6	-87	42
1101	6	-86	42
1102	7	-85	42
1103	8	-84	42
1104	6	-83	42
1105	6	-82	42
1106	6	-81	42
1107	6	-80	42
1108	5	-79	42
1109	7	-78	42
1110	8	-77	42
1111	5	-76	42
1112	5	-75	42
1113	5	-74	42
1114	7	-73	42
1115	5	-72	42
1116	5	-71	42
1117	6	-124	41
1118	7	-123	41
1119	5	-122	41
1120	8	-121	41
1121	7	-120	41
1122	7	-119	41
1123	7	-118	41
1124	7	-117	41
1125	7	-116	41
1126	7	-115	41
1127	6	-114	41
1128	6	-113	41
1129	6	-112	41
1130	6	-111	41
1131	6	-110	41
1132	6	-109	41
1133	6	-108	41
1134	6	-107	41
1135	6	-106	41
1136	8	-105	41
1137	6	-104	41
1138	6	-103	41
1139	6	-102	41
1140	6	-101	41
1141	6	-100	41
1142	6	-99	41
1143	6	-98	41
1144	6	-97	41
1145	8	-96	41
1146	6	-95	41
1147	7	-94	41
1148	9	-93	41
1149	6	-92	41
1150	6	-91	41
1151	6	-90	41
1152	9	-89	41
1153	7	-88	41
1154	6	-87	41
1155	6	-86	41
1156	6	-85	41
1157	6	-84	41
1158	6	-83	41
1159	6	-82	41
1160	2	-81	41
1161	6	-80	41
1162	7	-79	41
1163	6	-78	41
1164	7	-77	41
1165	6	-76	41
1166	5	-75	41
1167	7	-124	40
1168	7	-123	40
1169	7	-122	40
1170	7	-121	40
1171	7	-120	40
1172	7	-119	40
1173	7	-118	40
1174	7	-117	40
1175	9	-116	40
1176	7	-115	40
1177	7	-114	40
1178	6	-113	40
1179	6	-112	40
1180	6	-111	40
1181	6	-110	40
1182	6	-109	40
1183	7	-108	40
1184	6	-107	40
1185	6	-106	40
1186	5	-105	40
1187	6	-104	40
1188	6	-103	40
1189	6	-102	40
1190	6	-101	40
1191	6	-100	40
1192	6	-99	40
1193	6	-98	40
1194	6	-97	40
1195	7	-96	40
1196	6	-95	40
1197	7	-94	40
1198	7	-93	40
1199	6	-92	40
1200	6	-91	40
1201	6	-90	40
1202	6	-89	40
1203	8	-88	40
1204	6	-87	40
1205	6	-86	40
1206	6	-85	40
1207	6	-84	40
1208	6	-83	40
1209	6	-82	40
1210	5	-81	40
1211	5	-80	40
1212	5	-79	40
1213	6	-78	40
1214	5	-77	40
1215	5	-76	40
1216	5	-75	40
1217	7	-123	39
1218	7	-122	39
1219	5	-121	39
1220	6	-120	39
1221	7	-119	39
1222	7	-118	39
1223	7	-117	39
1224	7	-116	39
1225	7	-115	39
1226	7	-114	39
1227	6	-113	39
1228	6	-112	39
1229	6	-111	39
1230	6	-110	39
1231	6	-109	39
1232	6	-108	39
1233	6	-107	39
1234	6	-106	39
1235	6	-105	39
1236	6	-104	39
1237	6	-103	39
1238	6	-102	39
1239	6	-101	39
1240	6	-100	39
1241	6	-99	39
1242	6	-98	39
1243	7	-97	39
1244	6	-96	39
1245	7	-95	39
1246	7	-94	39
1247	6	-93	39
1248	6	-92	39
1249	6	-91	39
1250	6	-90	39
1251	5	-89	39
1252	5	-88	39
1253	6	-87	39
1254	6	-86	39
1255	6	-85	39
1256	6	-84	39
1257	5	-83	39
1258	8	-82	39
1259	5	-81	39
1260	5	-80	39
1261	6	-79	39
1262	5	-78	39
1263	5	-77	39
1264	5	-76	39
1265	7	-122	38
1266	7	-121	38
1267	7	-120	38
1268	7	-119	38
1269	7	-118	38
1270	7	-117	38
1271	7	-116	38
1272	7	-115	38
1273	7	-114	38
1274	6	-113	38
1275	6	-112	38
1276	6	-111	38
1277	6	-110	38
1278	6	-109	38
1279	6	-108	38
1280	6	-107	38
1281	6	-106	38
1282	6	-105	38
1283	6	-104	38
1284	6	-103	38
1285	6	-102	38
1286	6	-101	38
1287	6	-100	38
1288	6	-99	38
1289	6	-98	38
1290	6	-97	38
1291	7	-96	38
1292	6	-95	38
1293	7	-94	38
1294	6	-93	38
1295	6	-92	38
1296	6	-91	38
1297	6	-90	38
1298	6	-89	38
1299	6	-88	38
1300	6	-87	38
1301	6	-86	38
1302	6	-85	38
1303	5	-84	38
1304	6	-83	38
1305	6	-82	38
1306	5	-81	38
1307	5	-80	38
1308	5	-79	38
1309	5	-78	38
1310	6	-77	38
1311	7	-121	37
1312	7	-120	37
1313	4	-119	37
1314	7	-118	37
1315	7	-117	37
1316	7	-116	37
1317	7	-115	37
1318	7	-114	37
1319	6	-113	37
1320	6	-112	37
1321	6	-111	37
1322	6	-110	37
1323	6	-109	37
1324	6	-108	37
1325	6	-107	37
1326	6	-106	37
1327	6	-105	37
1328	6	-104	37
1329	6	-103	37
1330	6	-102	37
1331	6	-101	37
1332	6	-100	37
1333	6	-99	37
1334	6	-98	37
1335	6	-97	37
1336	6	-96	37
1337	9	-95	37
1338	7	-94	37
1339	6	-93	37
1340	5	-92	37
1341	6	-91	37
1342	6	-90	37
1343	5	-89	37
1344	6	-88	37
1345	7	-87	37
1346	6	-86	37
1347	6	-85	37
1348	6	-84	37
1349	6	-83	37
1350	5	-82	37
1351	5	-81	37
1352	5	-80	37
1353	5	-79	37
1354	5	-78	37
1355	5	-77	37
1356	7	-121	36
1357	7	-120	36
1358	7	-119	36
1359	8	-118	36
1360	7	-117	36
1361	7	-116	36
1362	7	-115	36
1363	6	-114	36
1364	6	-113	36
1365	6	-112	36
1366	6	-111	36
1367	6	-110	36
1368	6	-109	36
1369	6	-108	36
1370	6	-107	36
1371	6	-106	36
1372	6	-105	36
1373	6	-104	36
1374	6	-103	36
1375	5	-102	36
1376	6	-101	36
1377	6	-100	36
1378	6	-99	36
1379	6	-98	36
1380	6	-97	36
1381	6	-96	36
1382	5	-95	36
1383	6	-94	36
1384	7	-93	36
1385	6	-92	36
1386	8	-91	36
1387	6	-90	36
1388	7	-89	36
1389	6	-88	36
1390	6	-87	36
1391	7	-86	36
1392	6	-85	36
1393	5	-84	36
1394	6	-83	36
1395	6	-82	36
1396	5	-81	36
1397	5	-80	36
1398	5	-79	36
1399	5	-78	36
1400	6	-77	36
1401	7	-120	35
1402	7	-119	35
1403	7	-118	35
1404	7	-117	35
1405	7	-116	35
1406	7	-115	35
1407	6	-114	35
1408	6	-113	35
1409	6	-112	35
1410	6	-111	35
1411	6	-110	35
1412	6	-109	35
1413	6	-108	35
1414	6	-107	35
1415	6	-106	35
1416	6	-105	35
1417	6	-104	35
1418	6	-103	35
1419	6	-102	35
1420	6	-101	35
1421	6	-100	35
1422	6	-99	35
1423	6	-98	35
1424	6	-97	35
1425	6	-96	35
1426	6	-95	35
1427	6	-94	35
1428	6	-93	35
1429	6	-92	35
1430	6	-91	35
1431	5	-90	35
1432	6	-89	35
1433	5	-88	35
1434	7	-87	35
1435	6	-86	35
1436	5	-85	35
1437	6	-84	35
1438	7	-83	35
1439	6	-82	35
1440	5	-81	35
1441	5	-80	35
1442	5	-79	35
1443	5	-78	35
1444	7	-77	35
1445	7	-118	34
1446	7	-117	34
1447	7	-116	34
1448	7	-115	34
1449	6	-114	34
1450	6	-113	34
1451	6	-112	34
1452	6	-111	34
1453	5	-110	34
1454	5	-109	34
1455	5	-108	34
1456	5	-107	34
1457	6	-106	34
1458	6	-105	34
1459	6	-104	34
1460	6	-103	34
1461	6	-102	34
1462	6	-101	34
1463	6	-100	34
1464	6	-99	34
1465	6	-98	34
1466	6	-97	34
1467	5	-96	34
1468	5	-95	34
1469	4	-94	34
1470	5	-93	34
1471	5	-92	34
1472	5	-91	34
1473	5	-90	34
1474	5	-89	34
1475	5	-88	34
1476	5	-87	34
1477	5	-86	34
1478	6	-85	34
1479	5	-84	34
1480	5	-83	34
1481	5	-82	34
1482	5	-81	34
1483	5	-80	34
1484	4	-79	34
1485	5	-78	34
1486	7	-117	33
1487	7	-116	33
1488	7	-115	33
1489	6	-114	33
1490	6	-113	33
1491	6	-112	33
1492	5	-111	33
1493	5	-110	33
1494	5	-109	33
1495	5	-108	33
1496	5	-107	33
1497	5	-106	33
1498	6	-105	33
1499	6	-104	33
1500	6	-103	33
1501	6	-102	33
1502	6	-101	33
1503	6	-100	33
1504	6	-99	33
1505	6	-98	33
1506	6	-97	33
1507	5	-96	33
1508	5	-95	33
1509	6	-94	33
1510	5	-93	33
1511	5	-92	33
1512	5	-91	33
1513	5	-90	33
1514	5	-89	33
1515	5	-88	33
1516	5	-87	33
1517	5	-86	33
1518	5	-85	33
1519	5	-84	33
1520	5	-83	33
1521	8	-82	33
1522	5	-81	33
1523	4	-80	33
1524	7	-116	32
1525	7	-115	32
1526	6	-114	32
1527	6	-113	32
1528	6	-112	32
1529	5	-111	32
1530	5	-110	32
1531	5	-109	32
1532	5	-108	32
1533	5	-107	32
1534	5	-106	32
1535	6	-105	32
1536	6	-104	32
1537	6	-103	32
1538	6	-102	32
1539	6	-101	32
1540	6	-100	32
1541	6	-99	32
1542	6	-98	32
1543	6	-97	32
1544	5	-96	32
1545	5	-95	32
1546	6	-94	32
1547	6	-93	32
1548	6	-92	32
1549	5	-91	32
1550	5	-90	32
1551	5	-89	32
1552	3	-88	32
1553	5	-87	32
1554	6	-86	32
1555	5	-85	32
1556	5	-84	32
1557	2	-83	32
1558	6	-82	32
1559	4	-81	32
1560	7	-116	31
1561	7	-115	31
1562	6	-112	31
1563	6	-111	31
1564	6	-110	31
1565	6	-109	31
1566	6	-108	31
1567	6	-107	31
1568	6	-106	31
1569	6	-105	31
1570	6	-104	31
1571	6	-103	31
1572	6	-102	31
1573	6	-101	31
1574	6	-100	31
1575	6	-99	31
1576	6	-98	31
1577	6	-97	31
1578	6	-96	31
1579	6	-95	31
1580	6	-94	31
1581	6	-93	31
1582	6	-92	31
1583	6	-91	31
1584	6	-90	31
1585	5	-89	31
1586	5	-88	31
1587	5	-87	31
1588	5	-86	31
1589	5	-85	31
1590	5	-84	31
1591	5	-83	31
1592	5	-82	31
1593	7	-115	30
1594	6	-112	30
1595	6	-111	30
1596	6	-110	30
1597	6	-109	30
1598	6	-108	30
1599	6	-107	30
1600	6	-106	30
1601	6	-105	30
1602	7	-104	30
1603	6	-103	30
1604	6	-102	30
1605	6	-101	30
1606	6	-100	30
1607	6	-99	30
1608	6	-98	30
1609	6	-97	30
1610	6	-96	30
1611	6	-95	30
1612	6	-94	30
1613	6	-93	30
1614	7	-92	30
1615	6	-91	30
1616	6	-90	30
1617	7	-85	30
1618	5	-83	30
1619	6	-82	30
1620	6	-114	29
1621	6	-112	29
1622	6	-111	29
1623	6	-110	29
1624	6	-109	29
1625	6	-108	29
1626	6	-107	29
1627	6	-106	29
1628	6	-105	29
1629	6	-104	29
1630	6	-103	29
1631	6	-102	29
1632	6	-101	29
1633	6	-100	29
1634	6	-99	29
1635	6	-98	29
1636	6	-97	29
1637	4	-96	29
1638	5	-82	29
1639	5	-81	29
1640	6	-114	28
1641	6	-113	28
1642	6	-111	28
1643	6	-110	28
1644	6	-109	28
1645	6	-108	28
1646	6	-107	28
1647	6	-106	28
1648	6	-105	28
1649	6	-104	28
1650	6	-103	28
1651	6	-102	28
1652	6	-101	28
1653	6	-100	28
1654	6	-99	28
1655	6	-98	28
1656	5	-82	28
1657	5	-81	28
1658	6	-113	27
1659	6	-110	27
1660	6	-109	27
1661	6	-108	27
1662	6	-107	27
1663	6	-106	27
1664	6	-105	27
1665	6	-104	27
1666	6	-103	27
1667	6	-102	27
1668	6	-101	27
1669	6	-100	27
1670	6	-99	27
1671	8	-98	27
1672	5	-82	27
1673	5	-81	27
1674	6	-112	26
1675	6	-109	26
1676	6	-108	26
1677	6	-107	26
1678	6	-106	26
1679	6	-105	26
1680	6	-104	26
1681	6	-103	26
1682	6	-102	26
1683	6	-101	26
1684	6	-100	26
1685	6	-99	26
1686	6	-98	26
1687	6	-81	26
1688	7	-112	25
1689	7	-111	25
1690	7	-108	25
1691	7	-107	25
1692	7	-106	25
1693	7	-105	25
1694	7	-104	25
1695	7	-103	25
1696	7	-102	25
1697	7	-101	25
1698	7	-100	25
1699	7	-99	25
1700	7	-98	25
1701	7	-110	24
1702	7	-107	24
1703	7	-106	24
1704	7	-105	24
1705	7	-104	24
1706	7	-103	24
1707	7	-102	24
1708	7	-101	24
1709	7	-100	24
1710	7	-99	24
1711	7	-98	24
1712	7	-110	23
1713	7	-106	23
1714	7	-105	23
1715	7	-104	23
1716	7	-103	23
1717	7	-102	23
1718	7	-101	23
1719	7	-100	23
1720	7	-99	23
1721	7	-98	23
1722	7	-105	22
1723	7	-104	22
1724	7	-103	22
1725	7	-102	22
1726	7	-101	22
1727	7	-100	22
1728	7	-99	22
1729	7	-98	22
1730	7	-105	21
1731	7	-104	21
1732	7	-103	21
1733	7	-102	21
1734	7	-101	21
1735	7	-100	21
1736	7	-99	21
1737	7	-98	21
1738	7	-90	21
1739	7	-89	21
1740	7	-88	21
1741	7	-87	21
1742	7	-105	20
1743	7	-104	20
1744	7	-103	20
1745	7	-102	20
1746	7	-101	20
1747	7	-100	20
1748	7	-99	20
1749	7	-98	20
1750	7	-97	20
1751	7	-90	20
1752	7	-89	20
1753	7	-88	20

## Sheet: Figure 4B
Panel B
	cat
Thunnus_obesus_ott358613	0.6
Coryphaena_hippurus_ott223663	0.8
Thunnus_albacares_ott833188	0.8
Acanthocybium_solandri_ott828095	0.8
Thunnus_alalunga_ott833194	-0.4
Centropristis_ocyurus_ott501492	-0.8
Centropristis_striata_ott791299	-0.8
Haemulon_aurolineatum_ott988782	0.8
Atheresthes_stomias_ott786093	-0.8
Gadus_macrocephalus_ott56885	-0.6
Lepidopsetta_bilineata_ott206083	0.8
Pleurogrammus_monopterygius_ott185876	0.8
Sebastes_aleutianus_ott206121	-0.8
Sebastes_alutus_ott480735	0.8
Sebastes_polyspinis_ott99009	0.8
Sebastes_variabilis_ott98995	0.8
Sebastes_variegatus_ott884530	-0.8
Zaprora_silenus_ott871276	-0.8
Anoplopoma_fimbria_ott441856	0.8
Sebastes_borealis_ott561983	-0.8
Sebastolobus_alascanus_ott309989	-0.8
Reinhardtius_hippoglossoides_ott835141	-0.8
Hippoglossus_stenolepis_ott831503	0
Hippoglossoides_elassodon_ott749773	0.8
Bathymaster_signatus_ott300553	0.8
Eumicrotremus_orbis_ott568675	0.8
Atheresthes_evermanni_ott357203	-0.8
Chionoecetes_bairdi_ott956514	-0.8
Lithodes_couesi_ott21959	-0.8
Fulmarus_glacialis_ott1028832	-0.8
Oncorhynchus_tshawytscha_ott730762	0.8
Somniosus_pacificus_ott547460	0.8
Microstomus_pacificus_ott167025	-0.8
Sebastes_ruberrimus_ott582338	0.8
Glyptocephalus_zachirus_ott831488	0.8
Anarhichas_orientalis_ott1080100	-0.8
Erimacrus_isenbeckii_ott302059	0.8
Chionoecetes_opilio_ott604254	-0.8
Limanda_aspera_ott206101	0
Anarrhichthys_ocellatus_ott714035	-0.8
Isopsetta_isolepis_ott831497	-0.8
Platichthys_stellatus_ott296735	-0.8
Pleuronectes_quadrituberculatus_ott535447	-0.8
Squalus_acanthias_ott1019126	0.8
Oncorhynchus_keta_ott739921	0.8
Trichodon_trichodon_ott1009635	0.8
Lamna_ditropis_ott950993	0.4
Aptocyclus_ventricosus_ott989887	0.8
Paralithodes_platypus_ott725802	-0.8
Parophrys_vetulus_ott835838	0
Psettichthys_melanostictus_ott282295	-0.8
Sebastes_babcocki_ott480716	0.8
Sebastes_zacentrus_ott884539	-0.8
Chionoecetes_tanneri_ott1050467	-0.8
Calanus_finmarchicus_ott149532	0.6
Calanus_hyperboreus_ott1089876	0.6
Metridia_lucens_ott1017692	-0.8
Oithona_atlantica_ott146591	0
Oithona_similis_ott604717	-0.8
Temora_longicornis_ott504559	0.8
Calanus_glacialis_ott111852	0.6
Agelaius_phoeniceus_ott226605	-0.8
Bubulcus_ibis_ott729476	-0.8
Buteo_lineatus_ott781301	0.8
Cardinalis_cardinalis_ott307364	0.8
Colinus_virginianus_ott204709	-0.8
Columbina_passerina_ott157208	-0.2
Lanius_ludovicianus_ott551815	-0.8
Melanerpes_carolinus_ott119082	0.8
Mimus_polyglottos_ott571310	0.4
Quiscalus_major_ott283673	0.8
Quiscalus_quiscula_ott283668	-0.8
Streptopelia_decaocto_ott277818	0.8
Sturnella_magna_ott489144	-0.8
Thryothorus_ludovicianus_ott1036137	0.8
Vireo_griseus_ott621714	0.8
Zenaida_macroura_ott183576	0.8
Chordeiles_minor_ott870594	0.8
Molothrus_aeneus_ott213448	-0.8
Passer_domesticus_ott745175	-0.8
Quiscalus_mexicanus_ott743411	0.8
Tyrannus_forficatus_ott618377	0.4
Zenaida_asiatica_ott715580	0
Chaetura_pelagica_ott609785	-0.8
Corvus_brachyrhynchos_ott331952	0.8
Corvus_ossifragus_ott406128	0.2
Cyanocitta_cristata_ott30736	0
Geothlypis_trichas_ott998127	0
Myiarchus_crinitus_ott835027	0.4
Pipilo_erythrophthalmus_ott453762	0.2
Sturnus_vulgaris_ott565813	0
Toxostoma_rufum_ott293380	-0.6
Progne_subis_ott621799	0.6
Coragyps_atratus_ott316995	0.8
Molothrus_ater_ott213450	0
Passerina_ciris_ott887250	0.8
Sialia_sialis_ott775715	0.8
Spiza_americana_ott364334	-0.4
Empidonax_virescens_ott675007	-0.8
Coccyzus_americanus_ott891425	-0.8
Protonotaria_citrea_ott285212	-0.8
Hirundo_rustica_ott1040135	-0.4
Dryocopus_pileatus_ott733984	0.8
Passerina_cyanea_ott939942	0.4
Piranga_rubra_ott1075670	0.2
Contopus_virens_ott1095258	-0.2
Icteria_virens_ott998133	0
Icterus_spurius_ott788030	-0.6
Picoides_pubescens_ott873958	0.6
Tyrannus_tyrannus_ott463183	-0.4
Vireo_flavifrons_ott289080	-0.2
Columba_livia_ott938416	-0.8
Cathartes_aura_ott9106	0.8
Vireo_olivaceus_ott604019	0.8
Aimophila_ruficeps_ott292634	-0.2
Aphelocoma_ultramarina_ott447984	-0.4
Callipepla_gambelii_ott340887	0.4
Colaptes_auratus_ott733990	-0.8
Contopus_sordidulus_ott1095260	-0.4
Corvus_corax_ott140425	0.8
Eremophila_alpestris_ott998122	-0.8
Melanerpes_formicivorus_ott576224	0.2
Myiarchus_cinerascens_ott501679	0.4
Myiarchus_tuberculifer_ott730978	0.8
Phainopepla_nitens_ott33427	0.8
Pheucticus_melanocephalus_ott425436	0.8
Thryomanes_bewickii_ott932497	0.6
Tyrannus_vociferans_ott618382	-0.6
Amphispiza_bilineata_ott292646	-0.8
Callipepla_squamata_ott728092	-0.2
Campylorhynchus_brunneicapillus_ott800237	0.8
Tyrannus_verticalis_ott618385	0
Polioptila_caerulea_ott443266	0.8
Sayornis_phoebe_ott1065604	0.8
Spizella_passerina_ott989504	0.8
Auriparus_flaviceps_ott1093469	0
Chordeiles_acutipennis_ott484902	-0.8
Geococcyx_californianus_ott212182	-0.8
Icterus_parisorum_ott788031	-0.8
Melanerpes_uropygialis_ott122918	0.8
Picoides_scalaris_ott701702	0.6
Vireo_bellii_ott48940	0.8
Spizella_pusilla_ott989508	-0.6
Stelgidopteryx_serripennis_ott814755	0.6
Turdus_migratorius_ott96291	0.8
Sitta_pusilla_ott377450	0.6
Troglodytes_aedon_ott293378	0.4
Chondestes_grammacus_ott890355	-0.8
Melanerpes_erythrocephalus_ott800693	-0.8
Ammodramus_maritimus_ott1002241	-0.2
Dumetella_carolinensis_ott658838	0.6
Melospiza_melodia_ott265548	0.6
Piranga_olivacea_ott69808	0.2
Sitta_carolinensis_ott82247	0.8
Archilochus_colubris_ott759410	0.8
Meleagris_gallopavo_ott446482	0.8
Ammodramus_savannarum_ott420998	0.4
Icterus_bullockii_ott332166	-0.4
Sturnella_neglecta_ott283666	-0.8
Bombycilla_cedrorum_ott606625	0.4
Mniotilta_varia_ott757859	0.2
Aphelocoma_californica_ott641524	0.2
Baeolophus_inornatus_ott641521	-0.8
Callipepla_californica_ott340882	0.8
Calypte_anna_ott810756	0.4
Chamaea_fasciata_ott3599833	0
Cyanocitta_stelleri_ott130921	0.8
Empidonax_difficilis_ott1095256	-0.2
Junco_hyemalis_ott989502	0.6
Picoides_nuttallii_ott701703	0.4
Pipilo_maculatus_ott97318	0.8
Psaltriparus_minimus_ott1058772	-0.8
Sayornis_nigricans_ott568705	-0.6
Sialia_mexicana_ott1044558	-0.2
Tachycineta_thalassina_ott621801	-0.8
Vireo_gilvus_ott621717	0.4
Vireo_huttoni_ott119885	-0.2
Setophaga_ruticilla_ott285200	-0.4
Buteo_jamaicensis_ott509839	0.8
Falco_sparverius_ott964519	-0.4
Tachycineta_bicolor_ott136028	0.4
Phasianus_colchicus_ott102719	-0.8
Icterus_galbula_ott1077595	-0.6
Empidonax_oberholseri_ott119887	0
Pipilo_chlorurus_ott463020	0.8
Pooecetes_gramineus_ott765407	-0.8
Selasphorus_platycercus_ott164175	0.2
Setophaga_coronata_ott451168	0.8
Sialia_currucoides_ott431648	-0.4
Empidonax_traillii_ott67288	0.6
Passerina_amoena_ott119888	-0.2
Vireo_cassinii_ott289074	0.8
Catharus_guttatus_ott96280	0.8
Catharus_ustulatus_ott489372	0
Picoides_villosus_ott733988	0
Sitta_pygmaea_ott82240	0.4
Troglodytes_troglodytes_ott259813	0.8
Zonotrichia_leucophrys_ott265553	0
Catharus_fuscescens_ott545761	-0.4
Dolichonyx_oryzivorus_ott858292	-0.8
Passerculus_sandwichensis_ott453758	-0.4
Oreortyx_pictus_ott676779	-0.8
Piranga_ludoviciana_ott565244	0.8
Sitta_canadensis_ott603923	0.8
Calamospiza_melanocorys_ott948123	-0.8
Spizella_breweri_ott463034	-0.8
Oreoscoptes_montanus_ott259082	-0.2
Pica_pica_ott776471	0
Riparia_riparia_ott922718	-0.8
Empidonax_wrightii_ott675006	0.6
Salpinctes_obsoletus_ott356961	-0.8
Myadestes_townsendi_ott468120	0.8
Passerella_iliaca_ott789028	0.6
Melospiza_georgiana_ott265545	0.4
Pheucticus_ludovicianus_ott370813	-0.8
Vireo_solitarius_ott48934	0.8
Xanthocephalus_xanthocephalus_ott364331	-0.8
Empidonax_minimus_ott604018	0
Circus_cyaneus_ott581831	-0.8
Cistothorus_palustris_ott932504	0.8
Sphyrapicus_varius_ott744570	0.8
Zonotrichia_albicollis_ott265547	-0.2
Empidonax_alnorum_ott203084	0.6
Buteo_swainsoni_ott1026126	-0.2
Empidonax_occidentalis_ott675003	0
Loxia_curvirostra_ott298778	0
Cistothorus_platensis_ott932500	0.6
Sayornis_saya_ott568707	0.8
Melospiza_lincolnii_ott265550	-0.8
Regulus_calendula_ott3599890	0
Spizella_pallida_ott989506	0.2
Empidonax_flaviventris_ott1095264	0.4
Empidonax_hammondii_ott146936	-0.4
Calcarius_ornatus_ott765406	-0.8
Ammodramus_leconteii_ott292635	-0.4
Dynamena_pumila_ott58258	0.2
Elachista_fucicola_ott263987	0.2
Flustrellidra_hispida_ott357256	0
Halichondria_panicea_ott708370	0.2
Vertebrata_lanosa_ott359042	0
Caloplaca_marina_ott3765774	-0.6
Littorina_saxatilis_ott182096	-0.8
Mastocarpus_stellatus_ott372384	-0.4
Mytilus_edulis_ott499751	0.8
Nucella_lapillus_ott509218	0.2
Osmundea_pinnatifida_ott509283	0
Patella_vulgata_ott853190	0.4
Pelvetia_canaliculata_ott613729	0.2
Semibalanus_balanoides_ott374192	0
Verrucaria_maura_ott5310377	0.4
Verrucaria_mucosa_ott718630	0.2
Ascophyllum_nodosum_ott727979	0.4
Fucus_serratus_ott397119	0
Littorina_littorea_ott622242	-0.4
Littorina_obtusata_ott652927	-0.6
Parougia_caeca_ott4979435	-0.8
Abies_concolor_ott876315	-0.8
Pinus_lambertiana_ott568626	-0.6
Pseudotsuga_menziesii_ott1075713	-0.2
Tsuga_heterophylla_ott1095217	-0.4
Alnus_rubra_ott639117	-0.8
Notropis_lutipinnis_ott703205	0.8
Rhinichthys_cataractae_ott412869	-0.4
Cyprinella_galactura_ott570805	0.8
Ichthyomyzon_greeleyi_ott464198	-0.8
Cyprinella_lutrensis_ott351753	0.4
Etheostoma_spectabile_ott150573	0
Acanthocyclops_vernalis_ott493478	-0.8
Chydorus_sphaericus_ott1022214	-0.8
Conochilus_unicornis_ott1039709	-0.6
Daphnia_mendotae_ott469788	0.8
Daphnia_retrocurva_ott885062	-0.6
Diacyclops_thomasi_ott361021	-0.4
Diaphanosoma_birgei_ott500775	-0.8
Eubosmina_coregoni_ott557005	-0.8
Keratella_cochlearis_ott169319	0.4
Keratella_quadrata_ott59521	-0.8
Leptodiaptomus_siciloides_ott222620	-0.8
Bosmina_longirostris_ott46782	-0.8
Mesocyclops_edax_ott176565	0.6
Aglaodiaptomus_clavipes_ott2955677	0.8
Brachionus_calyciflorus_ott939320	-0.8
Notholca_acuminata_ott492241	-0.2
Polyarthra_dolichoptera_ott967150	0.8
Skistodiaptomus_oregonensis_ott768092	0.4
Trichocerca_similis_ott2941187	0
Ascomorpha_ovalis_ott513186	-0.8
Daphnia_pulicaria_ott668394	0
Aristida_divaricata_ott963045	0
Artemisia_ludoviciana_ott202533	0.8
Bouteloua_curtipendula_ott98975	-0.2
Bouteloua_eriopoda_ott181871	0
Bouteloua_gracilis_ott527781	-0.2
Bouteloua_hirsuta_ott495508	-0.8
Brickellia_californica_ott1007557	-0.6
Cylindropuntia_imbricata_ott29276	0.8
Dalea_formosa_ott3928401	-0.6
Echinocereus_coccineus_ott463080	-0.4
Elymus_elymoides_ott624918	-0.6
Erigeron_flagellaris_ott5794703	-0.6
Eriogonum_wrightii_ott852087	-0.8
Gutierrezia_sarothrae_ott991721	0.2
Mirabilis_linearis_ott3944714	0.2
Muhlenbergia_pauciflora_ott393412	0
Muhlenbergia_torreyi_ott2057	-0.2
Nerisyrenia_camporum_ott3932745	-0.8
Opuntia_phaeacantha_ott859713	0.8
Pectis_angustifolia_ott3899563	0
Pinus_edulis_ott568629	-0.2
Poa_fendleriana_ott343526	0
Quercus_grisea_ott3930748	0
Quercus_turbinella_ott925295	-0.2
Rhus_trilobata_ott442580	-0.4
Solanum_elaeagnifolium_ott399742	-0.8
Sphaeralcea_coccinea_ott3942700	-0.6
Sphaeralcea_polychroma_ott3942712	-0.8
Sporobolus_cryptandrus_ott1062982	-0.8
Yucca_baccata_ott555477	0.2
Solanum_carolinense_ott390164	-0.8
Juncus_dichotomus_ott1000025	-0.6
Abudefduf_vaigiensis_ott1053067	-0.8
Archamia_fucata_ott749345	0.8
Diodon_holocanthus_ott166940	0.8
Hypoatherina_woodwardi_ott3640992	0.8
Plotosus_lineatus_ott949069	0.6
Sardinella_gibbosa_ott93261	-0.8
Sardinella_hualiensis_ott718863	-0.8
Siganus_fuscescens_ott927037	0.8
Trichiurus_lepturus_ott143398	-0.2
Aluterus_monoceros_ott11471	-0.2
Mugil_cephalus_ott418648	-0.2
Pempheris_oualensis_ott1032446	-0.8
Epischura_lacustris_ott361018	0.8
Ambrosia_psilostachya_ott27846	-0.8
Desmanthus_illinoensis_ott529975	-0.6
Dichanthelium_oligosanthes_ott328741	0
Prunus_angustifolia_ott66998	-0.2
Schizachyrium_scoparium_ott338458	0.8
Solidago_rigida_ott414839	-0.8
Sorghastrum_nutans_ott338456	0.8
Acleris_rhombana_ott287932	-0.8
Acleris_sparsana_ott48692	-0.8
Acronicta_aceris_ott866630	0
Acronicta_psi_ott391244	-0.6
Aethes_smeathmanniana_ott3054453	-0.2
Agriphila_tristella_ott3167106	-0.6
Agrotis_clavis_ott210000	-0.8
Agrotis_exclamationis_ott114385	-0.8
Agrotis_segetum_ott12008	-0.8
Aleimma_loeflingiana_ott928268	-0.8
Amara_apricaria_ott631313	-0.8
Amphimallon_solstitiale_ott508095	0.6
Amphipyra_pyramidea_ott916942	-0.8
Amphipyra_tragopoginis_ott891509	-0.8
Anaspis_regimbarti_ott1087737	-0.6
Ancylis_achatana_ott3048828	-0.8
Anotylus_rugosus_ott47866	0.8
Apamea_lithoxylaea_ott36070	-0.6
Apamea_monoglypha_ott50269	-0.8
Apamea_remissa_ott36061	-0.6
Apamea_sordens_ott366744	-0.8
Archips_podana_ott178480	-0.8
Archips_rosana_ott254514	-0.8
Archips_xylosteana_ott178478	-0.8
Argyresthia_bonnetella_ott3219169	-0.2
Argyresthia_brockeella_ott146947	-0.4
Argyresthia_goedartella_ott1085768	-0.6
Argyresthia_retinella_ott3219173	-0.4
Atomaria_lewisi_ott899290	0.2
Autographa_gamma_ott481258	-0.8
Autographa_jota_ott1004057	-0.8
Axylia_putris_ott1098934	0.6
Batia_lunaris_ott396330	0.8
Batrachedra_pinicolella_ott35093	-0.6
Batrachedra_praeangusta_ott242236	-0.8
Biston_betularia_ott968114	-0.6
Blastodacna_hellerella_ott627660	-0.8
Borkhausenia_fuscescens_ott23993	0
Bradycellus_verbasci_ott374139	0.6
Bucculatrix_ulmella_ott714615	-0.2
Caloptilia_robustella_ott3037449	0
Caloptilia_rufipennella_ott3037412	0
Caloptilia_stigmatella_ott91786	-0.6
Cameraria_ohridella_ott498369	-0.2
Cantharis_livida_ott389317	0
Caradrina_morpheus_ott559230	-0.4
Carcina_quercana_ott564247	-0.6
Caryocolum_proxima_ott309321	-0.8
Catocala_nupta_ott235031	-0.6
Catoptria_falsella_ott312425	-0.2
Celypha_striana_ott249645	-0.2
Cercyon_bifenestratus_ott914917	-0.8
Cercyon_laminatus_ott724864	-0.8
Cercyon_marinus_ott921160	-0.4
Cercyon_quisquilius_ott3341493	-0.8
Chionodes_electella_ott417997	-0.4
Chrysoteuchia_culmella_ott3166996	-0.8
Clavigesta_purdeyi_ott3057746	-0.6
Clepsis_consimilana_ott418011	-0.8
Cnephasia_asseclana_ott3053502	-0.6
Cnephasia_genitalana_ott3053579	-0.6
Cnephasia_incertana_ott3053459	-0.6
Coleophora_laricella_ott560849	0.2
Coleophora_lutipennella_ott23856	0.2
Conistra_rubiginosa_ott463806	-0.6
Cosmia_trapezina_ott564244	-0.8
Craniophora_ligustri_ott203449	0
Cucullia_absinthii_ott837097	-0.8
Cydia_fagiglandana_ott3051302	-0.2
Cydia_pomonella_ott819146	-0.2
Cydia_splendana_ott752792	0
Dermestes_haemorrhoidalis_ott3325195	-0.8
Diachrysia_chrysitis_ott301813	-0.8
Dioryctria_abietella_ott1061502	-0.2
Ditula_angustiorana_ott871679	0.8
Ectropis_crepuscularia_ott934422	-0.8
Enarmonia_formosana_ott3059520	-0.8
Endrosis_sarcitrella_ott854463	-0.8
Epinotia_abbreviana_ott3050545	-0.8
Epinotia_bilunana_ott3050568	-0.8
Epinotia_caprana_ott3050659	-0.8
Epinotia_nisella_ott127197	-0.8
Eudemis_profundana_ott904427	-0.6
Eudonia_mercurella_ott379370	-0.8
Eupithecia_vulgata_ott166221	-0.8
Euxoa_nigricans_ott785806	-0.8
Exoteleia_dodecella_ott736411	-0.4
Gymnoscelis_rufifasciata_ott238242	-0.8
Gypsonoma_aceriana_ott915447	-0.2
Gypsonoma_dealbana_ott3050087	0.4
Halyzia_sedecimpunctata_ott960461	0.8
Hecatera_dysodea_ott707354	-0.6
Hedya_nubiferana_ott296576	-0.8
Hemithea_aestivaria_ott296582	-0.8
Hofmannophila_pseudospretella_ott1053135	-0.6
Hoplodrina_blanda_ott735063	-0.6
Hoplodrina_octogenaria_ott499157	-0.8
Hydrobius_fuscipes_ott474933	-0.8
Idaea_aversata_ott679096	-0.6
Idaea_seriata_ott878694	-0.8
Lacanobia_oleracea_ott310075	-0.4
Lagria_hirta_ott874742	0.8
Luperina_testacea_ott234691	-0.8
Lyonetia_clerkella_ott9932	-0.4
Mamestra_brassicae_ott111041	-0.6
Melanchra_persicariae_ott683535	0
Mesoligia_furuncula_ott182910	-0.2
Mimas_tiliae_ott706015	-0.6
Mompha_langiella_ott3222797	-0.4
Myelois_circumvoluta_ott3157828	-0.6
Mythimna_ferrago_ott334313	-0.8
Mythimna_pallens_ott462588	-0.8
Noctua_comes_ott1039545	-0.4
Noctua_fimbriata_ott161679	0.4
Noctua_janthe_ott1039543	-0.2
Noctua_pronuba_ott1089514	0.8
Notocelia_cynosbatella_ott175338	-0.8
Nyctegretis_lineana_ott3153848	-0.2
Ochropleura_plecta_ott197535	-0.4
Oecophora_bractella_ott961807	-0.4
Oegoconia_caradjai_ott3227837	-0.6
Oligia_latruncula_ott676877	-0.8
Oligia_strigilis_ott676875	-0.8
Opisthograptis_luteolata_ott1009177	-0.8
Orthosia_cerasi_ott50264	-0.4
Pandemis_cerasana_ott142193	-0.8
Pandemis_heparana_ott537294	-0.4
Paradrina_clavipalpis_ott7717090	-0.8
Paraswammerdamia_nebulella_ott3218549	-0.6
Peribatodes_rhomboidaria_ott878697	-0.8
Philonthus_quisquiliarius_ott3344859	0.8
Phlogophora_meticulosa_ott50267	0
Phycita_roborella_ott1098797	-0.8
Phyllocnistis_unipunctella_ott3038668	-0.8
Phyllonorycter_harrisella_ott100650	-0.8
Phyllonorycter_leucographella_ott674848	-0.8
Phyllonorycter_maestingella_ott151739	-0.8
Phyllonorycter_oxyacanthae_ott151734	-0.8
Phyllonorycter_quercifoliella_ott726185	-0.8
Phyllonorycter_rajella_ott726187	-0.8
Phyllonorycter_ulmifoliella_ott884767	-0.6
Piniphila_bifasciana_ott1098803	-0.4
Plutella_xylostella_ott664811	0.4
Prionocyphon_serricornis_ott3417733	-0.8
Pseudargyrotoza_conwagana_ott749666	0
Ptycholomoides_aeriferana_ott636395	-0.8
Recurvaria_leucatella_ott3224794	0
Rhopobota_naevana_ott195375	-0.8
Scoparia_pyralella_ott3161042	-0.8
Serica_brunnea_ott267264	0.6
Spilonota_laricana_ott278438	-0.4
Spilonota_ocellana_ott195382	-0.8
Stenolechia_gemmella_ott305608	-0.8
Stigmella_obliquella_ott249023	-0.8
Teleiodes_vulgella_ott3225203	-0.6
Thera_britannica_ott826827	-0.8
Thera_obeliscata_ott432455	-0.8
Tinea_columbariella_ott744080	-0.8
Tortrix_viridana_ott575683	-0.8
Trechus_quadristriatus_ott866920	0.8
Trixagus_carinifrons_ott354307	-0.2
Vitula_biviella_ott72308	-0.4
Xanthia_aurago_ott7717346	0.4
Xanthorhoe_ferrugata_ott353938	-0.8
Xanthorhoe_fluctuata_ott136885	-0.8
Xestia_c-nigrum_ott535234	0
Xestia_triangulum_ott572341	-0.2
Yponomeuta_evonymella_ott3218514	0.8
Yponomeuta_malinellus_ott1085179	0.8
Ypsolopha_parenthesella_ott3219031	-0.8
Ypsolopha_sequella_ott3219036	-0.6
Zeiraphera_isertana_ott645928	-0.8
Pagrus_pagrus_ott760713	-0.2
Stenotomus_chrysops_ott42507	0.2
Gymnothorax_saxicola_ott630780	0.2
Gastropus_stylifer_ott2942247	-0.2
Holopedium_gibberum_ott598043	-0.8
Kellicottia_bostoniensis_ott672796	0.4
Keratella_taurocephala_ott2941890	-0.8
Keratella_ticinensis_ott2941906	0.8
Polyarthra_vulgaris_ott2940854	0.8
Daphnia_longiremis_ott996293	0
Kellicottia_longispina_ott2941812	-0.6
Keratella_earlinae_ott2941899	-0.8
Polyarthra_remata_ott412243	0
Tropocyclops_prasinus_ott870194	-0.8
Keratella_crassa_ott2941881	-0.4
Keratella_hiemalis_ott743643	-0.6
Leptodiaptomus_minutus_ott915856	-0.8
Leptodiaptomus_sicilis_ott915858	-0.4
Daphnia_parvula_ott497121	0
Trichocerca_multicrinis_ott2941207	0
Aphanothece_nidulans_ott986408	0.8
Chlamydomonas_globosa_ott359010	-0.8
Cryptomonas_erosa_ott14932	0.8
Merismopedia_warmingiana_ott4016811	0.8
Monoraphidium_capricornutum_ott5416574	0.8
Phormidium_mucicola_ott885626	0.8
Rhodomonas_minuta_ott5359462	0.8
Chromis_punctipinnis_ott433119	0.8
Oxylebius_pictus_ott131554	0.8
Paralabrax_clathratus_ott805781	-0.2
Rhinogobiops_nicholsii_ott494025	-0.8
Sebastes_atrovirens_ott480732	0.8
Sebastes_serranoides_ott884519	0.8
Semicossyphus_pulcher_ott98446	0.2
Hypsypops_rubicundus_ott847666	0
Oxyjulis_californica_ott877081	0.8
Embiotoca_jacksoni_ott550252	0.8
Girella_nigricans_ott271475	-0.4
Rhacochilus_toxotes_ott903599	0
Rhacochilus_vacca_ott841788	0.2
Brachyistius_frenatus_ott29170	0.8
Balanophyllia_elegans_ott192310	-0.4
Diopatra_ornata_ott4979675	-0.8
Eupentacta_quinquesemita_ott1011876	0.8
Strongylocentrotus_purpuratus_ott564702	-0.4
Pachythyone_rubra_ott3652518	0.8
Tethya_californiana_ott623039	0
Chaceia_ovoidea_ott2864015	-0.8
Ophioplocus_esmarki_ott3654892	0.8
Parapholas_californica_ott2863948	-0.8
Styela_montereyensis_ott191339	-0.2
Urticina_lofotensis_ott278329	0.2
Mitra_idae_ott2906566	-0.8
Megathura_crenulata_ott1037293	-0.8
Patiria_miniata_ott174354	0.8
Pisaster_giganteus_ott173129	0
Pycnopodia_helianthoides_ott197638	0.8
Kelletia_kelletii_ott1002976	-0.8
Loxorhynchus_grandis_ott2979706	-0.6
Pisaster_brevispinus_ott76842	0.6
Pisaster_ochraceus_ott76843	-0.8
Muricea_californica_ott3677537	-0.6
Dermasterias_imbricata_ott977099	-0.2
Anampses_geographicus_ott398739	0.2
Austrolabrus_maculatus_ott372271	0
Bodianus_frenchii_ott3636630	-0.2
Chelmonops_curiosus_ott895997	0
Coris_auricularis_ott919220	0.8
Enoplosus_armatus_ott54499	-0.8
Epinephelides_armatus_ott3634197	0
Kyphosus_sydneyanus_ott3633268	-0.8
Notolabrus_parilus_ott992328	0.4
Parma_mccullochi_ott3635438	0.4
Pempheris_klunzingeri_ott3633526	-0.8
Pempheris_multiradiata_ott3633528	-0.8
Pseudolabrus_biserialis_ott587418	-0.8
Thalassoma_lutescens_ott1094751	0.8
Kyphosus_cornelii_ott3633274	-0.6
Chromis_klunzingeri_ott3635479	-0.8
Plectorhinchus_flavomaculatus_ott636089	0.6
Halichoeres_brownfieldi_ott1015712	-0.8
Parma_occidentalis_ott3635442	-0.6
Scorpis_georgiana_ott3633279	-0.8
Parapercis_haackei_ott3635220	0
Parupeneus_spilurus_ott234781	0.8
Pomacentrus_milleri_ott668527	0.8
Scarus_ghobban_ott548878	-0.8
Stegastes_obreptus_ott519101	0.8
Suezichthys_cyanolaemus_ott3636607	0
Thalassoma_lunare_ott948286	0.8
Acanthopagrus_australis_ott223216	-0.2
Achoerodus_viridis_ott372280	-0.6
Apogon_limenus_ott3634961	0.8
Cheilodactylus_fuscus_ott797632	0.2
Cheilodactylus_vestitus_ott1095747	0.6
Coris_picta_ott762179	0.8
Girella_tricuspidata_ott230111	-0.8
Hypoplectrodes_maccullochi_ott3634200	0
Mecaenichthys_immaculatus_ott847673	0.4
Meuschenia_trachylepis_ott333690	-0.8
Notolabrus_gymnogenis_ott587415	-0.8
Parma_microlepis_ott628063	-0.8
Scorpis_lineolata_ott188307	-0.6
Anoplocapros_inermis_ott908267	0
Atypichthys_strigatus_ott763929	-0.8
Brachaluteres_jacksonianus_ott333693	0.8
Chelmonops_truncatus_ott978213	-0.8
Dicotylichthys_punctulatus_ott3631120	0.8
Epinephelus_undulatostriatus_ott594093	-0.6
Gerres_subfasciatus_ott3635356	-0.8
Pagrus_auratus_ott554560	-0.8
Pseudolabrus_guentheri_ott735778	0.8
Upeneichthys_lineatus_ott668293	0.8
Chaetodon_guentheri_ott841129	0
Eupetrichthys_angustipes_ott1075250	0.8
Labroides_dimidiatus_ott302377	0.2
Orectolobus_ornatus_ott516310	0.4
Plagiotremus_tapeinosoma_ott324197	-0.4
Stethojulis_interrupta_ott1075245	-0.2
Trygonoptera_testacea_ott178594	0
Istigobius_hoesei_ott3637199	0.8
Monacanthus_chinensis_ott425101	0.4
Dinolestes_lewini_ott1036691	-0.4
Pempheris_affinis_ott3633523	-0.8
Pempheris_compressa_ott3633517	-0.8
Schuettea_scalaripinnis_ott339683	-0.8
Trachurus_novaezelandiae_ott315512	0.8
Centrostephanus_tenuispinus_ott3649494	0.2
Chromodoris_westraliensis_ott574881	-0.6
Fromia_polypora_ott4147002	0
Helcogramma_decurrens_ott3639031	0.8
Phyllacanthus_irregularis_ott3650579	-0.2
Pseudonepanthia_troughtoni_ott656013	0.8
Dicathais_orbita_ott947608	0
Heliocidaris_erythrogramma_ott146862	0.8
Astralium_tentorium_ott1071970	-0.8
Centrostephanus_rodgersii_ott918557	0.4
Phyllacanthus_parvispinus_ott3650575	-0.8
Aphelodoris_varia_ott2875755	-0.8
Ceratosoma_brevicaudatum_ott523708	-0.8
Pteraeolidia_ianthina_ott307563	-0.8
Ptilometra_australis_ott3647754	-0.8
Hyastenus_elatus_ott4667449	-0.6
Hypselodoris_bennetti_ott795081	-0.8
Heterodontus_portusjacksoni_ott1019118	0
Echinometra_mathaei_ott631180	0.8
Echinostrephus_aciculatus_ott868929	0.8
Diadema_savignyi_ott395692	-0.8
Harmonia_axyridis_ott258281	-0.2
Coccinella_septempunctata_ott343294	-0.6
Desmognathus_aeneus_ott188622	0.2
Desmognathus_monticola_ott964102	0.2
Desmognathus_ochrophaeus_ott964119	0.6
Desmognathus_quadramaculatus_ott964115	-0.6
Blarina_brevicauda_ott54160	0
Glaucomys_volans_ott659102	0.4
Peromyscus_leucopus_ott764828	0.8
Peromyscus_maniculatus_ott377525	-0.2
Tamias_striatus_ott1005035	0.8
Cerataulina_pelagica_ott103961	0.8
Chaetoceros_affinis_ott584227	-0.8
Chaetoceros_compressus_ott1066107	-0.6
Chaetoceros_danicus_ott499048	-0.8
Chaetoceros_decipiens_ott1094170	-0.8
Chaetoceros_densus_ott2812404	0
Chaetoceros_didymus_ott963715	0.6
Chaetoceros_similis_ott2812470	0.8
Chaetoceros_socialis_ott148	-0.4
Coscinodiscus_centralis_ott2812238	-0.6
Detonula_pumila_ott470946	0.2
Dinophysis_acuminata_ott575941	0
Diploneis_crabro_ott2816013	-0.4
Distephanus_speculum_ott3898373	-0.6
Ditylum_brightwellii_ott549288	-0.8
Emiliania_huxleyi_ott695761	-0.4
Eucampia_zodiacus_ott791851	0.8
Gonyaulax_spinifera_ott817794	-0.8
Guinardia_flaccida_ott272514	0.4
Gyrodinium_britannicum_ott2830923	-0.2
Lauderia_annulata_ott470947	0.8
Leptocylindrus_danicus_ott572765	0.8
Leptocylindrus_minimus_ott1024262	0.8
Mesoporos_perforatus_ott2830829	-0.4
Meuniera_membranacea_ott2816666	-0.6
Navicula_distans_ott2817287	-0.4
Nitzschia_sigma_ott376552	-0.8
Paralia_sulcata_ott987905	-0.8
Phaeocystis_pouchetii_ott215716	0.6
Polykrikos_schwartzii_ott262660	-0.8
Proboscia_alata_ott447807	0.8
Prorocentrum_micans_ott797786	-0.8
Protoperidinium_bipes_ott647630	-0.6
Protoperidinium_curtipes_ott2830718	0
Protoperidinium_depressum_ott269933	-0.2
Protoperidinium_steinii_ott2830359	0
Rhizosolenia_setigera_ott489192	0.8
Roperia_tesselata_ott2812124	-0.8
Thalassionema_nitzschioides_ott790053	-0.8
Thalassiosira_eccentrica_ott601258	-0.4
Blarina_hylophaga_ott404814	-0.8
Reithrodontomys_megalotis_ott732037	0
Aeropedellus_clavatus_ott720262	-0.8
Ageneotettix_deorum_ott606409	-0.8
Arphia_conspersa_ott84174	-0.8
Chorthippus_curtipennis_ott853526	-0.8
Encoptolophus_sordidus_ott934750	-0.8
Melanoplus_angustipennis_ott171960	-0.8
Melanoplus_bivittatus_ott658730	-0.8
Melanoplus_dawsoni_ott658742	-0.8
Melanoplus_femurrubrum_ott84276	-0.8
Melanoplus_keeleri_ott84279	-0.8
Melanoplus_sanguinipes_ott917733	-0.8
Orphulella_speciosa_ott825936	-0.8
Pardalophora_apiculata_ott87835	-0.8
Phoetaliotes_nebrascensis_ott473433	-0.8
Pseudopomala_brachyptera_ott3501984	-0.8
Spharagemon_collare_ott605911	-0.8
Uta_stansburiana_ott867320	0.4
Dipodomys_ordii_ott917328	0
Dipodomys_merriami_ott37456	0.8
Dipodomys_spectabilis_ott748116	0.8
Abrothrix_longipilis_ott754326	0
Abrothrix_olivaceus_ott754318	0
Octodon_degus_ott692698	0.4
Phyllotis_darwini_ott91085	0
Ambystoma_opacum_ott938355	0.8
Ambystoma_talpoideum_ott1092549	-0.8
Gastrophryne_carolinensis_ott1062222	-0.8
Acrocalanus_gibber_ott2955318	0
Acrocalanus_gracilis_ott2955321	-0.4
Canthocalanus_pauper_ott360383	0
Clausocalanus_arcuicornis_ott757627	-0.8
Clausocalanus_furcatus_ott775008	-0.6
Euterpina_acutifrons_ott926399	-0.8
Macrosetella_gracilis_ott965315	-0.8
Mecynocera_clausi_ott360387	-0.6
Microsetella_norvegica_ott2950792	-0.8
Oncaea_clevei_ott2946323	-0.8
Oncaea_media_ott87785	-0.6
Oncaea_mediterranea_ott864293	-0.8
Oncaea_venusta_ott87787	-0.8
Paracalanus_aculeatus_ott350912	-0.6
Paracalanus_indicus_ott2955334	-0.8
Temora_discaudata_ott829060	0.2
Temora_turbinata_ott1076906	-0.6
Acartia_danae_ott40123	-0.8
Acartia_tranteri_ott2956284	-0.8
Calocalanus_pavo_ott102941	-0.8
Ctenocalanus_vanus_ott880085	-0.8
Delibus_nudus_ott2955320	-0.8
Evadne_spinifera_ott556999	-0.6
Microsetella_rosea_ott2951604	-0.4
Nannocalanus_minor_ott561275	-0.6
Noctiluca_scintillans_ott746947	0.4
Penilia_avirostris_ott884046	-0.2
Pseudevadne_tergestina_ott557001	0.4
Ambloplites_rupestris_ott280003	-0.6
Campostoma_anomalum_ott831411	-0.8
Bouteloua_aristidoides_ott30769	-0.8
Euphorbia_serrula_ott594269	-0.8
Fringilla_coelebs_ott828694	0
Luscinia_luscinia_ott113980	-0.8
Parus_major_ott515143	0
Phylloscopus_trochilus_ott96282	-0.8
Sylvia_atricapilla_ott726312	0
Sylvia_borin_ott261410	-0.8
Turdus_merula_ott568572	-0.2
Dactyliosolen_fragilissimus_ott874061	0.8
Dictyocha_speculum_ott432896	-0.8
Guinardia_delicatula_ott272513	0.2
Guinardia_striata_ott2811848	0.8
Karenia_mikimotoi_ott687087	-0.8
Nitzschia_sigmoidea_ott163625	-0.8
Podosira_stelligera_ott867861	-0.8
Psammodictyon_panduriforme_ott402887	-0.8
Pseudo-nitzschia_delicatissima_ott15561	-0.6
Pseudo-nitzschia_seriata_ott932016	0.8
Aristida_purpurea_ott1032150	0.6
Lappula_occidentalis_ott3869293	-0.8
Larrea_tridentata_ott185815	-0.6
Muhlenbergia_arenacea_ott523652	0.8
Muhlenbergia_porteri_ott969890	0.8
Scleropogon_brevifolius_ott1048989	-0.8
Apedinella_spinifera_ott5987972	0.8
Bacillaria_paxillifera_ott8028738	-0.8
Dinophysis_caudata_ott35058	-0.4
Heterocapsa_rotundata_ott445957	0.8
Leucocryptos_marina_ott111140	0.4
Mesodinium_rubrum_ott1030745	-0.8
Plagioselmis_prolonga_ott435980	-0.8
Prorocentrum_cordatum_ott7529437	-0.8
Scrippsiella_trochoidea_ott943815	0.8
Skeletonema_costatum_ott569306	0.8
Teleaulax_acuta_ott898530	0.8
Thalassiosira_mala_ott574079	-0.8
Tripos_furca_ott405863	0
Minidiscus_trioculatus_ott303302	-0.8
Rhodomonas_salina_ott153405	0.8
Alexandrium_pseudogonyaulax_ott160759	0.8
Takayama_pulchella_ott2831341	-0.8
Hemiaulus_hauckii_ott549093	-0.8
Prorocentrum_gracile_ott915683	-0.8
Bacteriastrum_elegans_ott2812392	0.4
Onychomys_leucogaster_ott427266	0
Alloclinus_holderi_ott1063504	-0.8
Scorpaenichthys_marmoratus_ott786351	-0.8
Hypsurus_caryi_ott550262	0.4
Paralabrax_nebulifer_ott1089736	-0.8
Sebastes_auriculatus_ott480729	0.8
Regulus_satrapa_ott3599325	0.8
Setophaga_magnolia_ott532751	-0.8
Emberiza_schoeniclus_ott711856	-0.4
Fringilla_montifringilla_ott28332	0.6
Phoenicurus_phoenicurus_ott1093902	0
Neotoma_albigula_ott156843	-0.8
Onychomys_arenicola_ott1004147	0.2
Perognathus_flavus_ott1024543	0.8
Peromyscus_truei_ott770866	-0.6
Corvus_macrorhynchos_ott549510	0.4
Emberiza_cioides_ott367092	0.2
Garrulus_glandarius_ott140432	0
Parus_minor_ott387300	-0.4
Poecile_varius_ott613888	-0.6
Streptopelia_orientalis_ott549523	0.6
Aegithalos_caudatus_ott467867	-0.8
Ardea_cinerea_ott119222	-0.4
Bambusicola_thoracicus_ott521334	-0.4
Chloris_sinica_ott28346	0.8
Corvus_corone_ott711844	0.4
Eophona_personata_ott341474	0.6
Lanius_bucephalus_ott92674	-0.8
Motacilla_alba_ott695336	0
Motacilla_cinerea_ott489154	-0.4
Phoenicurus_auroreus_ott33134	-0.2
Turdus_naumanni_ott884603	0.8
Turdus_pallidus_ott653922	0.4
Uragus_sibiricus_ott253382	-0.4
Urosphena_squameiceps_ott699766	0
Zosterops_japonicus_ott131985	-0.6
Cervus_nippon_ott754809	0
Lepus_brachyurus_ott673130	-0.2
Martes_melampus_ott681181	0.6
Meles_anakuma_ott135341	0
Nyctereutes_procyonoides_ott949680	0
Paguma_larvata_ott397136	-0.2
Sciurus_lis_ott384216	0.4
Sus_scrofa_ott730013	0
Capricornis_crispus_ott122642	0
Ursus_thibetanus_ott872580	0.2
Actitis_hypoleucos_ott792983	0.6
Arenaria_interpres_ott821753	0
Calidris_alpina_ott887705	0
Calidris_ruficollis_ott24121	-0.6
Charadrius_alexandrinus_ott112947	-0.8
Charadrius_dubius_ott274628	-0.6
Charadrius_leschenaultii_ott1040108	0.8
Charadrius_mongolus_ott341980	0.2
Numenius_phaeopus_ott1080871	0
Pluvialis_fulva_ott951126	-0.2
Pluvialis_squatarola_ott917054	-0.4
Tringa_nebularia_ott917055	-0.8
Tringa_totanus_ott917056	0.8
Calidris_subminuta_ott271794	0.8
Xenus_cinereus_ott917049	-0.8
Gallinago_gallinago_ott615378	-0.6
Himantopus_himantopus_ott364171	0.8
Tringa_glareola_ott341975	-0.8
Tringa_stagnatilis_ott1030678	0.4
Numenius_arquata_ott971518	0.8
Platalea_minor_ott738327	0.8
Calidris_acuminata_ott768489	-0.8
Calidris_alba_ott654824	0
Calidris_tenuirostris_ott341981	-0.8
Limosa_lapponica_ott304018	-0.8
Numenius_madagascariensis_ott341976	0.2
Calidris_canutus_ott214779	-0.4
Platalea_leucorodia_ott317305	0.2
Tadorna_tadorna_ott30847	0.8
Limicola_falcinellus_ott651066	-0.8
Tringa_erythropus_ott596861	-0.8
Calidris_ferruginea_ott236666	0.6
Limosa_limosa_ott719086	-0.8
Tringa_guttifer_ott3596840	-0.2
Tringa_ochropus_ott165976	0.6
Charadrius_placidus_ott3596999	0.4
Charadrius_hiaticula_ott425445	0
Haematopus_ostralegus_ott225423	0.8
Gallinago_stenura_ott45306	0.6
Rostratula_benghalensis_ott5276	-0.2
Vanellus_cinereus_ott943615	-0.8
Calidris_temminckii_ott149072	0.2
Vanellus_vanellus_ott413796	0.8
Gallinago_megala_ott518139	0.2
Calidris_minuta_ott271793	0.4
Limnodromus_scolopaceus_ott530284	0.8
Gallinago_hardwickii_ott3596855	-0.2
Phalaropus_lobatus_ott57821	0.8
Drusilla_sparsa_ott7824894	-0.8
Panelus_parvulus_ott3340978	0
Brachinus_scotomedes_ott6203401	-0.4
Chlaenius_costiger_ott116357	0
Synuchus_cycloderus_ott318304	0.8
Carabus_yamato_ott1030146	-0.8
Carabus_maiyasanus_ott261432	-0.8
Pterostichus_yoritomus_ott310244	0
Carabus_albrechti_ott261437	-0.8
Carabus_arboreus_ott357297	-0.8
Carabus_harmandi_ott932929	-0.4
Pterostichus_katashinensis_ott610507	-0.2
Pterostichus_okutamae_ott6217063	0
Pterostichus_subovatus_ott310248	0.8
Pterostichus_tokejii_ott6217281	-0.6
Synuchus_melantho_ott745951	-0.2
Trichotichnus_yoshiroi_ott6210653	-0.4
Myas_aurescens_ott7729519	-0.6
Trichotichnus_armiger_ott6210455	-0.8
Carabus_procerulus_ott1045442	-0.8
Pterostichus_ambigenus_ott732773	0.4
Trichotichnus_lewisi_ott6210555	-0.6
Synuchus_arcuaticollis_ott7729150	0
Synuchus_nitidus_ott745949	-0.4
Carabus_vanvolxemi_ott983361	-0.8
Phelotrupes_laevistriatus_ott800899	-0.8
Silpha_longicornis_ott419670	-0.8
Eusilpha_japonica_ott945495	0.8
Platydracus_sharpi_ott5041781	-0.8
Pterostichus_polygenus_ott6217112	-0.2
Pterostichus_takaosanus_ott6217262	-0.2
Carabus_conciliator_ott983362	0
Carabus_granulatus_ott5259	0
Carabus_opaculus_ott1067263	0
Cychrus_morawitzi_ott983358	-0.8
Pterostichus_adstrictus_ott732767	-0.8
Pterostichus_microcephalus_ott681285	-0.6
Pterostichus_orientalis_ott681274	-0.4
Pterostichus_thunbergi_ott310267	0
Silpha_perforata_ott419660	-0.8
Staphylinus_daimio_ott5041868	-0.8
Algon_grandicollis_ott5041796	-0.8
Phelotrupes_auratus_ott69013	-0.8
Philonthus_subvarians_ott7814025	0
Patella_rustica_ott259399	0.8
Rissoella_verruculosa_ott218001	0
Aglais_urticae_ott495335	-0.4
Aricia_agestis_ott390969	-0.4
Coenonympha_pamphilus_ott145068	-0.8
Erynnis_tages_ott459764	0.2
Inachis_io_ott1020541	-0.6
Lasiommata_megera_ott106375	-0.8
Lycaena_phlaeas_ott6211	-0.2
Lysandra_bellargus_ott1056427	0.8
Lysandra_coridon_ott13079	0.2
Maniola_jurtina_ott283881	-0.8
Melanargia_galathea_ott627797	0.8
Ochlodes_venata_ott436321	0.6
Pieris_brassicae_ott167943	-0.8
Pieris_napi_ott731676	-0.8
Pieris_rapae_ott634345	-0.8
Polygonia_c-album_ott522165	-0.8
Polyommatus_icarus_ott854609	-0.8
Pyronia_tithonus_ott761559	-0.2
Cryptoblepharus_plagiocephalus_ott4123649	-0.4
Ctenotus_fallens_ott752163	0.4
Cyclodomorphus_celatus_ott4124108	-0.4
Heleioporus_eyrei_ott3618630	0.4
Hemiergis_quadrilineata_ott1037735	0.8
Lerista_elegans_ott70021	0.8
Lerista_lineopunctulata_ott18202	0.8
Lialis_burtonis_ott24142	0.8
Limnodynastes_dorsalis_ott799656	0
Menetia_greyii_ott733910	-0.8
Simoselaps_bertholdi_ott710548	0.6
Tiliqua_rugosa_ott87622	0
Microtus_pennsylvanicus_ott340973	0.6
Sorex_cinereus_ott809506	-0.6
Zapus_hudsonius_ott1090614	0.6
Hylocichla_mustelina_ott712913	-0.8
Seiurus_aurocapilla_ott285207	0.8
Setophaga_caerulescens_ott85240	0.8
Vireo_philadelphicus_ott621708	-0.6
Dendropsophus_nanus_ott499883	0.8
Elachistocleis_ovalis_ott320895	-0.8
Physalaemus_cuvieri_ott642784	0
Scinax_fuscovarius_ott747724	-0.8
Scinax_similis_ott344853	-0.8
Anthus_pratensis_ott870543	-0.2
Calcarius_lapponicus_ott420995	-0.8
Oenanthe_oenanthe_ott1092950	0
Pluvialis_apricaria_ott795155	0.2
Cyclops_abyssorum_ott692508	-0.2
Daphnia_galeata_ott46786	0.6
Dreissena_polymorpha_ott201843	0
Eudiaptomus_gracilis_ott341023	-0.4
Mesocyclops_leuckarti_ott916876	0.2
Ctenolabrus_rupestris_ott553193	-0.8
Pomatoschistus_minutus_ott1048873	-0.8
Symphodus_melops_ott553191	-0.8
Merlangius_merlangus_ott635911	-0.8
Platichthys_flesus_ott408331	-0.8
Zoarces_viviparus_ott752564	-0.8
Galaxias_anomalus_ott793588	0
Cheimarrichthys_fosteri_ott685721	0.6
Cyclops_scutifer_ott361028	0.8
Chlamydomonas_intermedia_ott4004164	0
Chlorella_vulgaris_ott804978	0.8
Anthus_trivialis_ott695340	0.8
Ficedula_hypoleuca_ott22300	0.8
Muscicapa_striata_ott116518	-0.8
Phylloscopus_collybita_ott726307	0.8
Carpodacus_erythrinus_ott815418	-0.2
Cuculus_canorus_ott792628	-0.8
Dendrocopos_major_ott348848	-0.8
Erithacus_rubecula_ott507122	-0.8
Hippolais_icterina_ott433851	0.6
Oriolus_oriolus_ott299687	-0.2
Poecile_montanus_ott17269	-0.8
Streptopelia_turtur_ott801237	-0.8
Turdus_iliacus_ott906449	0.8
Turdus_philomelos_ott1082345	0.4
Turdus_pilaris_ott1050514	0
Cyanistes_caeruleus_ott746120	0.4
Apodemus_peninsulae_ott644308	-0.8
Sorex_caecutiens_ott992413	0
Aplysia_californica_ott51009	-0.8
Centrostephanus_coronatus_ott707261	-0.8
Macrocystis_pyrifera_ott753585	0.8
Megastraea_undosa_ott812480	-0.8
Haliotis_rufescens_ott820667	-0.8
Laminaria_farlowii_ott792631	0.8
Pterygophora_californica_ott698119	0.8
Stylaster_californicus_ott596189	0.8
Muricea_fruticosa_ott913613	-0.8
Panulirus_interruptus_ott653851	-0.8
Lytechinus_anamesus_ott469434	-0.8
Columba_oenas_ott921832	0.8
Corvus_monedula_ott711848	0.8
Acourtia_nana_ott541278	0
Astragalus_missouriensis_ott7055517	-0.8
Chaetopappa_ericoides_ott465301	-0.8
Ephedra_torreyana_ott717724	0
Hoffmannseggia_drepanocarpa_ott896107	-0.4
Linum_puberulum_ott3909983	-0.8
Muhlenbergia_arenicola_ott523654	0
Pomaria_jamesii_ott1048238	0
Salsola_tragus_ott406780	-0.6
Sphaeralcea_hastulata_ott3942706	-0.8
Sphaeralcea_leptophylla_ott3942694	-0.8
Sphaeralcea_wrightii_ott4368	-0.8
Sporobolus_contractus_ott5989	0.6
Sporobolus_flexuosus_ott3953816	0.2
Yucca_glauca_ott74503	0.8
Zinnia_grandiflora_ott608913	-0.8
Androsace_occidentalis_ott440428	-0.8
Chenopodium_album_ott892395	0
Descurainia_incana_ott67989	0.2
Hedeoma_hispida_ott3882960	0
Hordeum_pusillum_ott346692	0.8
Lepidium_densiflorum_ott806482	-0.8
Myosurus_apetalus_ott3945158	0.2
Plantago_elongata_ott648645	-0.8
Ampithoe_longimana_ott173411	-0.8
Caprella_penantis_ott1062	-0.2
Crepidula_fornicata_ott864512	-0.8
Cymadusa_compta_ott213287	-0.2
Elasmopus_levis_ott2984681	-0.8
Erichsonella_attenuata_ott74639	-0.6
Gammarus_mucronatus_ott585528	0.2
Idotea_balthica_ott788883	-0.6
Microprotopus_raneyi_ott2987697	-0.8
Paracaprella_tenuis_ott4670727	-0.8
Agapetus_fuscipes_ott3020134	-0.8
Amphinemura_standfussi_ott749840	-0.4
Baetis_rhodani_ott48987	-0.8
Chaetopteryx_villosa_ott474575	-0.8
Drusus_annulatus_ott486632	0.4
Isoperla_goertzi_ott5015860	0
Leuctra_digitata_ott5018522	0
Leuctra_nigra_ott1002096	-0.6
Leuctra_prima_ott5018442	0.8
Nemoura_cambrica_ott5018002	-0.8
Nemurella_pictetii_ott362169	0
Plectrocnemia_conspersa_ott157827	0.8
Protonemura_auberti_ott5018199	-0.2
Protonemura_intricata_ott947302	-0.8
Sericostoma_personatum_ott3027968	-0.8
Siphonoperla_torrentium_ott822290	-0.8
Anas_acuta_ott855474	-0.6
Anas_clypeata_ott656794	0.8
Anas_crecca_ott656799	0.2
Anas_discors_ott82415	0.8
Anas_platyrhynchos_ott765167	-0.8
Aythya_affinis_ott1044556	0.2
Aythya_americana_ott693332	0.8
Aythya_valisineria_ott832938	0.6
Bucephala_albeola_ott654820	-0.6
Oxyura_jamaicensis_ott88378	0
Abludomelita_obtusata_ott2984210	-0.8
Abra_alba_ott15337	0.8
Eteone_longa_ott890244	0
Glycera_alba_ott40425	-0.4
Kurtiella_bidentata_ott2861769	0.8
Nephtys_hombergii_ott336916	-0.8
Notomastus_latericeus_ott563214	0.8
Owenia_fusiformis_ott941628	0.8
Pariambus_typicus_ott4670719	0.8
Phyllodoce_mucosa_ott409887	-0.8
Scoloplos_armiger_ott918300	0.8
Spiophanes_bombyx_ott49667	-0.8
Bathyporeia_guilliamsoniana_ott2984729	0.4
Branchiostoma_lanceolatum_ott801608	0
Echinocyamus_pusillus_ott3651513	-0.8
Hesionura_elongata_ott4983742	-0.8
Nephtys_cirrosa_ott777009	-0.8
Phoronis_pallida_ott410266	0.6
Bathyporeia_elegans_ott2984728	0.2
Urothoe_brevicornis_ott115758	-0.8
Echinocardium_cordatum_ott132767	-0.8
Ophiura_albida_ott331948	-0.6
Ophiura_ophiura_ott60289	0.8
Pholoe_minuta_ott398716	0.8
Sthenelais_boa_ott965469	0.8
Tellimya_ferruginosa_ott2862008	0.8
Ophelia_limacina_ott443763	-0.8
Aonides_paucibranchiata_ott4976346	-0.8
Sphaerosyllis_hystrix_ott839641	0.8
Streptosyllis_websteri_ott4982987	0.8
Agonus_cataphractus_ott143730	-0.8
Asterias_rubens_ott721252	0.8
Callionymus_lyra_ott795408	-0.8
Crangon_crangon_ott497498	-0.6
Limanda_limanda_ott804463	-0.2
Liocarcinus_holsatus_ott99731	-0.8
Liocarcinus_navigator_ott334641	-0.8
Pagurus_bernhardus_ott929440	0.8
Pleuronectes_platessa_ott408337	0.8
Solea_solea_ott710233	-0.8
Sprattus_sprattus_ott25768	0.8
Syngnathus_acus_ott774440	-0.8
Trisopterus_luscus_ott179345	-0.8
Ammodytes_tobianus_ott109648	0.8
Arnoglossus_laterna_ott696263	-0.8
Buglossidium_luteum_ott186718	-0.8
Callionymus_reticulatus_ott338885	-0.8
Echiichthys_vipera_ott435192	-0.8
Sepiola_atlantica_ott562824	-0.6
Hyperoplus_lanceolatus_ott613262	-0.8
Pomatoschistus_lozanoi_ott545834	0
Trachurus_trachurus_ott472429	0.8
Clupea_harengus_ott1005932	0.8
Liocarcinus_marmoreus_ott99728	-0.8
Spisula_solida_ott131022	0.8
Crangon_allmanni_ott369135	-0.8
Psammechinus_miliaris_ott564707	-0.8
Glycymeris_glycymeris_ott923808	0.2
Mullus_surmuletus_ott675216	0.8
Philocheras_trispinosus_ott2973486	0.4
Alloteuthis_subulata_ott219023	-0.8
Eutrigla_gurnardus_ott697144	-0.8
Lagopus_lagopus_ott444614	-0.6
Tetrao_urogallus_ott484331	-0.8
Martes_martes_ott532122	0.8
Mustela_erminea_ott681184	-0.8
Vulpes_vulpes_ott821964	-0.2
Hypochlora_alba_ott652735	-0.6
Syrbula_admirabilis_ott93756	-0.8
Gaeotis_nigrolineata_ott822558	-0.2
Megalomastoma_croceum_ott7944845	-0.4
Nenia_tridens_ott447708	0
Platysuccinea_portoricensis_ott5758784	-0.2
Coregonus_artedi_ott185348	-0.8
Esox_lucius_ott739941	0
Esox_masquinongy_ott366216	0.4
Etheostoma_exile_ott340808	-0.8
Etheostoma_nigrum_ott865507	-0.8
Ictalurus_punctatus_ott701523	0.8
Labidesthes_sicculus_ott125720	0.8
Lepomis_gibbosus_ott670266	0.6
Lepomis_macrochirus_ott836783	0.8
Luxilus_cornutus_ott96051	-0.8
Micropterus_dolomieu_ott235372	0.8
Micropterus_salmoides_ott230493	0.8
Morone_chrysops_ott246133	0.8
Notemigonus_crysoleucas_ott317376	0.8
Notropis_volucellus_ott351735	0.8
Perca_flavescens_ott186474	0.8
Percina_caprodes_ott814721	-0.2
Pimephales_notatus_ott538621	0.8
Umbra_pygmaea_ott586177	-0.8
Coereba_flaveola_ott419369	-0.4
Loxigilla_portoricensis_ott90856	0.2
Melanerpes_portoricensis_ott3600223	0.4
Nesospingus_speculiferus_ott884090	0.6
Todus_mexicanus_ott741575	-0.6
Coenagrion_puella_ott412684	0.8
Ischnura_elegans_ott253311	-0.8
Lestes_sponsa_ott408280	0.6
Sympetrum_striolatum_ott569010	-0.8
Chlidonias_hybridus_ott915886	0
Pelecanus_onocrotalus_ott427899	0
Larus_dominicanus_ott418481	0.2
Larus_hartlaubii_ott241571	0
Sterna_hirundo_ott1057459	0
Sterna_bengalensis_ott341036	0
Haematopus_moquini_ott3597034	0.4
Arctica_islandica_ott1023549	0.8
Aricidea_suecica_ott4978081	0.8
Bylgides_sarsi_ott534600	-0.4
Corbula_gibba_ott796221	0
Diastylis_rathkei_ott357957	-0.8
Heteromastus_filiformis_ott849198	0.2
Nereimyra_punctata_ott974919	0
Scalibregma_inflatum_ott840103	0.4
Terebellides_stroemii_ott976565	-0.8
Spio_goniocephala_ott4976267	-0.8
Alcyonidium_polyoum_ott2935227	-0.2
Electra_crustulenta_ott467171	-0.4
Gammarus_oceanicus_ott472129	-0.2
Gyrodinium_spirale_ott558246	-0.4
Rhizosolenia_shrubsolei_ott338628	0.8
Thalassiosira_levanderi_ott2811573	-0.4
Tintinnopsis_beroidea_ott687022	-0.8
